# Supplementary material for: Identification and distribution of new candidate T6SS effectors encoded in Salmonella Pathogenicity Island 6
Source: Front Microbiol. 2023 Aug 17;14:1252344. doi: 10.3389/fmicb.2023.1252344 (PMC10469887; doi:10.3389/fmicb.2023.1252344)
Supplement: Supplementary file 3 [file Table_3.xlsx]

## Sheet: Tae2
Description	Score	Query Cover	E value	Per. Ident	Acc. Len	Accession
Salmonella enterica subsp. enterica serovar Mississippi str. 2010K-1406	75.9	1	7e-17	100.00%	52	WP_024136671.1
Salmonella enterica subsp. enterica serovar Mississippi	75.9	1	7e-17	100.00%	52	WP_024136671.1
Salmonella enterica	75.9	1	7e-17	100.00%	52	WP_024136671.1
Salmonella enterica	75.9	1	7e-17	100.00%	52	WP_024136671.1
Salmonella enterica	75.9	1	7e-17	100.00%	52	WP_024136671.1
Salmonella enterica	75.9	1	7e-17	100.00%	52	WP_024136671.1
Salmonella enterica	75.9	1	7e-17	100.00%	52	WP_024136671.1
Salmonella enterica	75.9	1	7e-17	100.00%	52	WP_024136671.1
Salmonella enterica	75.9	1	7e-17	100.00%	52	WP_024136671.1
Salmonella enterica	75.9	1	7e-17	100.00%	52	WP_024136671.1
Salmonella enterica subsp. enterica serovar Mississippi	75.9	1	7e-17	100.00%	52	WP_024136671.1
Salmonella enterica	75.9	1	7e-17	100.00%	52	WP_024136671.1
Salmonella enterica	75.9	1	7e-17	100.00%	52	WP_024136671.1
Salmonella enterica subsp. enterica serovar Mississippi	75.9	1	7e-17	100.00%	52	WP_024136671.1
Salmonella enterica subsp. enterica serovar Enteritidis	75.5	1	8e-17	100.00%	48	EEA5274516.1
Salmonella enterica	75.6	1	8e-17	100.00%	52	WP_254892991.1
Salmonella enterica subsp. enterica serovar Infantis	75.6	1	8e-17	100.00%	52	WP_254892991.1
Salmonella enterica subsp. enterica serovar Oranienburg str. 701	75.5	1	9e-17	100.00%	52	WP_001632431.1
Salmonella enterica	75.5	1	9e-17	100.00%	52	WP_001632431.1
Salmonella enterica	75.5	1	9e-17	100.00%	52	WP_001632431.1
Salmonella enterica	75.5	1	9e-17	100.00%	52	WP_001632431.1
Salmonella enterica subsp. enterica serovar Koessen str. S-1501	75.5	1	9e-17	100.00%	52	WP_001632431.1
Salmonella enterica subsp. enterica serovar India str. SA20085604	75.5	1	9e-17	100.00%	52	WP_001632431.1
Salmonella enterica subsp. enterica serovar Oranienburg	75.5	1	9e-17	100.00%	52	WP_001632431.1
Salmonella enterica subsp. enterica serovar Minnesota	75.5	1	9e-17	100.00%	52	WP_001632431.1
Salmonella enterica subsp. enterica serovar Minnesota	75.5	1	9e-17	100.00%	52	WP_001632431.1
Salmonella enterica subsp. enterica serovar Javiana	75.5	1	9e-17	100.00%	52	WP_001632431.1
Salmonella enterica subsp. enterica serovar Minnesota	75.5	1	9e-17	100.00%	52	WP_001632431.1
Salmonella enterica subsp. enterica serovar Javiana	75.5	1	9e-17	100.00%	52	WP_001632431.1
Salmonella enterica subsp. enterica serovar Minnesota	75.5	1	9e-17	100.00%	52	WP_001632431.1
Salmonella enterica subsp. enterica serovar Houston	75.5	1	9e-17	100.00%	52	WP_001632431.1
Salmonella enterica subsp. enterica serovar Oranienburg	75.5	1	9e-17	100.00%	52	WP_001632431.1
Salmonella enterica subsp. Enterica	75.5	1	9e-17	100.00%	52	WP_001632431.1
Salmonella enterica subsp. Enterica	75.5	1	9e-17	100.00%	52	WP_001632431.1
Salmonella enterica subsp. Enterica	75.5	1	9e-17	100.00%	52	WP_001632431.1
Salmonella enterica subsp. Enterica	75.5	1	9e-17	100.00%	52	WP_001632431.1
Salmonella enterica subsp. enterica	75.5	1	9e-17	100.00%	52	WP_001632431.1
Salmonella enterica subsp. enterica serovar Oranienburg	75.5	1	9e-17	100.00%	52	WP_001632431.1
Salmonella enterica subsp. enterica serovar Oranienburg	75.5	1	9e-17	100.00%	52	WP_001632431.1
Salmonella enterica subsp. enterica serovar Oranienburg	75.5	1	9e-17	100.00%	52	WP_001632431.1
Salmonella enterica subsp. enterica serovar Oranienburg	75.5	1	9e-17	100.00%	52	WP_001632431.1
Salmonella enterica subsp. enterica serovar Oranienburg	75.5	1	9e-17	100.00%	52	WP_001632431.1
Salmonella enterica subsp. enterica serovar Oranienburg	75.5	1	9e-17	100.00%	52	WP_001632431.1
Salmonella enterica subsp. enterica serovar Oranienburg	75.5	1	9e-17	100.00%	52	WP_001632431.1
Salmonella enterica subsp. enterica serovar Minnesota	75.5	1	9e-17	100.00%	52	WP_001632431.1
Salmonella enterica subsp. enterica serovar Oranienburg	75.5	1	9e-17	100.00%	52	WP_001632431.1
Salmonella enterica subsp. enterica serovar Oranienburg	75.5	1	9e-17	100.00%	52	WP_001632431.1
Salmonella enterica subsp. enterica serovar Oranienburg	75.5	1	9e-17	100.00%	52	WP_001632431.1
Salmonella enterica subsp. enterica serovar Oranienburg	75.5	1	9e-17	100.00%	52	WP_001632431.1
Salmonella enterica subsp. enterica serovar Oranienburg	75.5	1	9e-17	100.00%	52	WP_001632431.1
Salmonella enterica subsp. enterica serovar Oranienburg	75.5	1	9e-17	100.00%	52	WP_001632431.1
Salmonella enterica subsp. enterica serovar Oranienburg	75.5	1	9e-17	100.00%	52	WP_001632431.1
Salmonella enterica subsp. enterica serovar Oranienburg	75.5	1	9e-17	100.00%	52	WP_001632431.1
Salmonella enterica subsp. enterica serovar Oranienburg	75.5	1	9e-17	100.00%	52	WP_001632431.1
Salmonella enterica subsp. enterica serovar Oranienburg	75.5	1	9e-17	100.00%	52	WP_001632431.1
Salmonella enterica subsp. enterica serovar Oranienburg	75.5	1	9e-17	100.00%	52	WP_001632431.1
Salmonella enterica subsp. enterica serovar Oranienburg	75.5	1	9e-17	100.00%	52	WP_001632431.1
Salmonella enterica subsp. enterica serovar Oranienburg	75.5	1	9e-17	100.00%	52	WP_001632431.1
Salmonella enterica subsp. enterica serovar Oranienburg	75.5	1	9e-17	100.00%	52	WP_001632431.1
Salmonella enterica subsp. enterica serovar Minnesota	75.5	1	9e-17	100.00%	52	WP_001632431.1
Salmonella enterica subsp. enterica serovar Minnesota	75.5	1	9e-17	100.00%	52	WP_001632431.1
Salmonella enterica subsp. enterica serovar Minnesota	75.5	1	9e-17	100.00%	52	WP_001632431.1
Salmonella enterica	75.5	1	9e-17	100.00%	52	WP_001632431.1
Salmonella enterica	75.5	1	9e-17	100.00%	52	WP_001632431.1
Salmonella enterica	75.5	1	9e-17	100.00%	52	WP_001632431.1
Salmonella enterica	75.5	1	9e-17	100.00%	52	WP_001632431.1
Salmonella enterica subsp. enterica serovar Panama str. SA20030878	75.5	1	9e-17	100.00%	52	WP_001632431.1
Salmonella enterica subsp. enterica serovar Oranienburg	75.5	1	9e-17	100.00%	52	WP_001632431.1
Salmonella enterica subsp. enterica serovar Oranienburg	75.5	1	9e-17	100.00%	52	WP_001632431.1
Salmonella enterica subsp. enterica serovar Oranienburg	75.5	1	9e-17	100.00%	52	WP_001632431.1
Salmonella enterica subsp. enterica serovar Oranienburg	75.5	1	9e-17	100.00%	52	WP_001632431.1
Salmonella enterica subsp. enterica serovar Oranienburg	75.5	1	9e-17	100.00%	52	WP_001632431.1
Salmonella enterica subsp. enterica serovar Bristol	75.5	1	9e-17	100.00%	52	WP_001632431.1
Salmonella enterica	75.5	1	9e-17	100.00%	52	WP_001632431.1
Salmonella enterica subsp. enterica serovar Javiana	75.5	1	9e-17	100.00%	52	WP_001632431.1
Salmonella enterica subsp. enterica serovar Panama	75.5	1	9e-17	100.00%	52	WP_001632431.1
Salmonella enterica subsp. enterica serovar Panama	75.5	1	9e-17	100.00%	52	WP_001632431.1
Salmonella enterica subsp. enterica serovar Newport	75.5	1	9e-17	100.00%	52	WP_001632431.1
Salmonella enterica subsp. enterica serovar Minnesota	75.5	1	9e-17	100.00%	52	WP_001632431.1
Salmonella enterica	75.5	1	9e-17	100.00%	52	WP_001632431.1
Salmonella enterica	75.5	1	9e-17	100.00%	52	WP_001632431.1
Salmonella enterica subsp. enterica serovar Javiana	75.5	1	9e-17	100.00%	52	WP_001632431.1
Salmonella enterica subsp. enterica serovar Minnesota	75.5	1	9e-17	100.00%	52	WP_001632431.1
Salmonella enterica subsp. enterica serovar Oranienburg	75.5	1	9e-17	100.00%	52	WP_001632431.1
Salmonella enterica subsp. enterica serovar Minnesota	75.5	1	9e-17	100.00%	52	WP_001632431.1
Salmonella enterica subsp. enterica serovar Oranienburg	75.5	1	9e-17	100.00%	52	WP_001632431.1
Salmonella enterica subsp. enterica serovar Minnesota	75.5	1	9e-17	100.00%	52	WP_001632431.1
Salmonella enterica subsp. enterica serovar Goldcoast	75.5	1	9e-17	100.00%	52	WP_001632431.1
Salmonella enterica subsp. enterica	75.5	1	9e-17	100.00%	52	WP_001632431.1
Salmonella enterica subsp. enterica serovar Agbeni	75.5	1	9e-17	100.00%	49	EIR7571146.1
Salmonella	75.5	1	9e-17	100.00%	52	WP_001584850.1
Salmonella enterica subsp. enterica serovar Typhimurium str. SL1344	75.5	1	9e-17	100.00%	52	WP_001584850.1
Salmonella enterica subsp. enterica serovar Typhimurium str. D23580	75.5	1	9e-17	100.00%	52	WP_001584850.1
Salmonella enterica subsp. enterica serovar Typhimurium str. 14028S	75.5	1	9e-17	100.00%	52	WP_001584850.1
Salmonella enterica subsp. enterica serovar Typhimurium str. ST4/74	75.5	1	9e-17	100.00%	52	WP_001584850.1
Salmonella enterica subsp. enterica serovar Typhimurium str. UK-1	75.5	1	9e-17	100.00%	52	WP_001584850.1
Salmonella enterica subsp. enterica serovar Typhimurium str. 798	75.5	1	9e-17	100.00%	52	WP_001584850.1
Salmonella enterica subsp. enterica serovar Thompson str. RM6836	75.5	1	9e-17	100.00%	52	WP_001584850.1
Salmonella enterica subsp. enterica serovar Kentucky str. CDC 191	75.5	1	9e-17	100.00%	52	WP_001584850.1
Salmonella enterica subsp. enterica serovar Hadar str. RI_05P066	75.5	1	9e-17	100.00%	52	WP_001584850.1
Salmonella enterica subsp. enterica serovar Newport str. CVM 19447	75.5	1	9e-17	100.00%	52	WP_001584850.1
Salmonella enterica subsp. enterica serovar Newport str. CVM 19449	75.5	1	9e-17	100.00%	52	WP_001584850.1
Salmonella enterica subsp. enterica serovar Newport str. CVM 19567	75.5	1	9e-17	100.00%	52	WP_001584850.1
Salmonella enterica subsp. enterica serovar Newport str. CVM 4176	75.5	1	9e-17	100.00%	52	WP_001584850.1
Salmonella enterica subsp. enterica serovar 4,[5],12:i:- str. 08-1700	75.5	1	9e-17	100.00%	52	WP_001584850.1
Salmonella enterica subsp. enterica serovar 4,[5],12:i:- str. 08-1739	75.5	1	9e-17	100.00%	52	WP_001584850.1
Salmonella enterica subsp. enterica serovar Kentucky str. 29439	75.5	1	9e-17	100.00%	52	WP_001584850.1
Salmonella enterica subsp. enterica serovar Typhimurium str. CDC_2009K1153	75.5	1	9e-17	100.00%	52	WP_001584850.1
Salmonella enterica subsp. enterica serovar Typhimurium str. LT2-4_delta.ramA::kan	75.5	1	9e-17	100.00%	52	WP_001584850.1
Salmonella enterica subsp. enterica serovar Typhimurium str. LT2-4	75.5	1	9e-17	100.00%	52	WP_001584850.1
Salmonella enterica subsp. enterica serovar Typhimurium str. ST1660/06	75.5	1	9e-17	100.00%	52	WP_001584850.1
Salmonella enterica subsp. enterica serovar Hadar str. 2011K-0112	75.5	1	9e-17	100.00%	52	WP_001584850.1
Salmonella enterica subsp. enterica serovar Typhimurium str. STm1	75.5	1	9e-17	100.00%	52	WP_001584850.1
Salmonella enterica subsp. enterica serovar Typhimurium str. STm2	75.5	1	9e-17	100.00%	52	WP_001584850.1
Salmonella enterica subsp. enterica serovar Typhimurium str. STm8	75.5	1	9e-17	100.00%	52	WP_001584850.1
Salmonella enterica subsp. enterica serovar Typhimurium str. STm9	75.5	1	9e-17	100.00%	52	WP_001584850.1
Salmonella enterica subsp. enterica serovar Typhimurium str. STm3	75.5	1	9e-17	100.00%	52	WP_001584850.1
Salmonella enterica subsp. enterica serovar Typhimurium str. STm4	75.5	1	9e-17	100.00%	52	WP_001584850.1
Salmonella enterica subsp. enterica serovar Typhimurium str. STm6	75.5	1	9e-17	100.00%	52	WP_001584850.1
Salmonella enterica subsp. enterica serovar Typhimurium str. STm10	75.5	1	9e-17	100.00%	52	WP_001584850.1
Salmonella enterica subsp. enterica serovar Typhimurium str. STm11	75.5	1	9e-17	100.00%	52	WP_001584850.1
Salmonella enterica subsp. enterica serovar Typhimurium str. STm5	75.5	1	9e-17	100.00%	52	WP_001584850.1
Salmonella enterica subsp. enterica serovar Heidelberg str. SARA36	75.5	1	9e-17	100.00%	52	WP_001584850.1
Salmonella enterica subsp. enterica serovar Thompson str. 2010K-1863	75.5	1	9e-17	100.00%	52	WP_001584850.1
Salmonella enterica subsp. enterica serovar Typhimurium str. AZ 057	75.5	1	9e-17	100.00%	52	WP_001584850.1
Salmonella enterica subsp. enterica serovar Paratyphi B str. SARA62	75.5	1	9e-17	100.00%	52	WP_001584850.1
Salmonella enterica subsp. enterica serovar Saintpaul str. JO2008	75.5	1	9e-17	100.00%	52	WP_001584850.1
Salmonella enterica subsp. enterica serovar Paratyphi B str. ATCC 19940	75.5	1	9e-17	100.00%	52	WP_001584850.1
Salmonella enterica subsp. enterica serovar Paratyphi B str. ATCC 8759	75.5	1	9e-17	100.00%	52	WP_001584850.1
Salmonella enterica subsp. enterica serovar Paratyphi B str. ATCC 10719	75.5	1	9e-17	100.00%	52	WP_001584850.1
Salmonella enterica subsp. enterica serovar Miami str. 1923	75.5	1	9e-17	100.00%	52	WP_001584850.1
Salmonella enterica subsp. enterica serovar Kentucky str. 5349	75.5	1	9e-17	100.00%	52	WP_001584850.1
Salmonella enterica subsp. enterica serovar Indiana str. ATCC 51959	75.5	1	9e-17	100.00%	52	WP_001584850.1
Salmonella enterica subsp. enterica serovar Derby str. 626	75.5	1	9e-17	100.00%	52	WP_001584850.1
Salmonella enterica subsp. enterica serovar Cerro str. 818	75.5	1	9e-17	100.00%	52	WP_001584850.1
Salmonella enterica subsp. enterica serovar Braenderup str. ATCC BAA-664	75.5	1	9e-17	100.00%	52	WP_001584850.1
Salmonella enterica subsp. enterica serovar Bareilly str. CFSAN000200	75.5	1	9e-17	100.00%	52	WP_001584850.1
Salmonella enterica subsp. enterica serovar 4,[5],12:i:-	75.5	1	9e-17	100.00%	52	WP_001584850.1
Salmonella enterica subsp. enterica serovar 4,[5],12:i:-	75.5	1	9e-17	100.00%	52	WP_001584850.1
Salmonella enterica subsp. enterica serovar 4,[5],12:i:-	75.5	1	9e-17	100.00%	52	WP_001584850.1
Salmonella enterica subsp. enterica serovar Typhimurium	75.5	1	9e-17	100.00%	52	WP_001584850.1
Salmonella enterica subsp. enterica serovar 4,[5],12:i:-	75.5	1	9e-17	100.00%	52	WP_001584850.1
Salmonella enterica subsp. enterica serovar 4,[5],12:i:-	75.5	1	9e-17	100.00%	52	WP_001584850.1
Salmonella enterica subsp. enterica serovar 4,[5],12:i:-	75.5	1	9e-17	100.00%	52	WP_001584850.1
Salmonella enterica subsp. enterica serovar 4,[5],12:i:-	75.5	1	9e-17	100.00%	52	WP_001584850.1
Salmonella enterica subsp. enterica serovar 4,[5],12:i:-	75.5	1	9e-17	100.00%	52	WP_001584850.1
Salmonella enterica subsp. enterica serovar 4,[5],12:i:-	75.5	1	9e-17	100.00%	52	WP_001584850.1
Salmonella enterica subsp. enterica serovar 4,[5],12:i:-	75.5	1	9e-17	100.00%	52	WP_001584850.1
Salmonella enterica subsp. enterica serovar 4,[5],12:i:-	75.5	1	9e-17	100.00%	52	WP_001584850.1
Salmonella enterica subsp. enterica serovar 4,[5],12:i:-	75.5	1	9e-17	100.00%	52	WP_001584850.1
Salmonella enterica subsp. enterica serovar 4,[5],12:i:-	75.5	1	9e-17	100.00%	52	WP_001584850.1
Salmonella enterica subsp. enterica serovar 4,[5],12:i:-	75.5	1	9e-17	100.00%	52	WP_001584850.1
Salmonella enterica subsp. enterica serovar 4,[5],12:i:-	75.5	1	9e-17	100.00%	52	WP_001584850.1
Salmonella enterica subsp. enterica serovar 4,[5],12:i:-	75.5	1	9e-17	100.00%	52	WP_001584850.1
Salmonella enterica subsp. enterica serovar Anatum str. USDA 100	75.5	1	9e-17	100.00%	52	WP_001584850.1
Salmonella enterica subsp. enterica serovar Nchanga str. CFSAN001091	75.5	1	9e-17	100.00%	52	WP_001584850.1
Salmonella enterica subsp. enterica serovar Braenderup str. CFSAN000756	75.5	1	9e-17	100.00%	52	WP_001584850.1
Salmonella enterica subsp. enterica serovar Newport str. SHSN001	75.5	1	9e-17	100.00%	52	WP_001584850.1
Salmonella enterica subsp. enterica serovar Newport str. SHSN002	75.5	1	9e-17	100.00%	52	WP_001584850.1
Salmonella enterica subsp. enterica serovar Newport str. SHSN005	75.5	1	9e-17	100.00%	52	WP_001584850.1
Salmonella enterica subsp. enterica serovar Newport str. SHSN006	75.5	1	9e-17	100.00%	52	WP_001584850.1
Salmonella enterica subsp. enterica serovar Newport str. SHSN007	75.5	1	9e-17	100.00%	52	WP_001584850.1
Salmonella enterica subsp. enterica serovar Newport str. SHSN009	75.5	1	9e-17	100.00%	52	WP_001584850.1
Salmonella enterica subsp. enterica serovar Newport str. SHSN010	75.5	1	9e-17	100.00%	52	WP_001584850.1
Salmonella enterica subsp. enterica serovar Newport str. SHSN011	75.5	1	9e-17	100.00%	52	WP_001584850.1
Salmonella enterica subsp. enterica serovar Anatum str. 06-0532	75.5	1	9e-17	100.00%	52	WP_001584850.1
Salmonella enterica subsp. enterica serovar Hadar str. 2012K-0272	75.5	1	9e-17	100.00%	52	WP_001584850.1
Salmonella enterica subsp. enterica serovar Kentucky str. 13562	75.5	1	9e-17	100.00%	52	WP_001584850.1
Salmonella enterica subsp. enterica serovar Kentucky str. 29166	75.5	1	9e-17	100.00%	52	WP_001584850.1
Salmonella enterica subsp. enterica serovar Kentucky str. 22694	75.5	1	9e-17	100.00%	52	WP_001584850.1
Salmonella enterica subsp. enterica serovar Kentucky str. N312	75.5	1	9e-17	100.00%	52	WP_001584850.1
Salmonella enterica subsp. enterica serovar Kentucky str. 20793	75.5	1	9e-17	100.00%	52	WP_001584850.1
Salmonella enterica subsp. enterica serovar Typhimurium str. CDC_2009K1288	75.5	1	9e-17	100.00%	52	WP_001584850.1
Salmonella enterica subsp. enterica serovar Typhimurium str. CDC_2009K1158	75.5	1	9e-17	100.00%	52	WP_001584850.1
Salmonella enterica subsp. enterica serovar Typhimurium str. CDC_2009K1283	75.5	1	9e-17	100.00%	52	WP_001584850.1
Salmonella enterica subsp. enterica serovar Typhimurium str. CDC_2009K1277	75.5	1	9e-17	100.00%	52	WP_001584850.1
Salmonella enterica subsp. enterica serovar Typhimurium str. 34502	75.5	1	9e-17	100.00%	52	WP_001584850.1
Salmonella enterica subsp. enterica serovar Typhimurium str. 36618	75.5	1	9e-17	100.00%	52	WP_001584850.1
Salmonella enterica subsp. enterica serovar Typhimurium str. ST1489	75.5	1	9e-17	100.00%	52	WP_001584850.1
Salmonella enterica subsp. enterica serovar Typhimurium str. ST4848	75.5	1	9e-17	100.00%	52	WP_001584850.1
Salmonella enterica subsp. enterica serovar Kentucky str. 0253	75.5	1	9e-17	100.00%	52	WP_001584850.1
Salmonella enterica subsp. enterica serovar Saintpaul str. 9712	75.5	1	9e-17	100.00%	52	WP_001584850.1
Salmonella enterica subsp. enterica serovar Give var. 15 str. CFSAN004343	75.5	1	9e-17	100.00%	52	WP_001584850.1
Salmonella enterica subsp. enterica serovar Cerro str. CFSAN001697	75.5	1	9e-17	100.00%	52	WP_001584850.1
Salmonella enterica subsp. enterica serovar Cerro str. CFSAN001692	75.5	1	9e-17	100.00%	52	WP_001584850.1
Salmonella enterica subsp. enterica serovar Cerro str. CFSAN001691	75.5	1	9e-17	100.00%	52	WP_001584850.1
Salmonella enterica subsp. enterica serovar Cerro str. CFSAN001690	75.5	1	9e-17	100.00%	52	WP_001584850.1
Salmonella enterica subsp. enterica serovar Cerro str. CFSAN001681	75.5	1	9e-17	100.00%	52	WP_001584850.1
Salmonella enterica subsp. enterica serovar Cerro str. CFSAN001680	75.5	1	9e-17	100.00%	52	WP_001584850.1
Salmonella enterica subsp. enterica serovar Cerro str. CFSAN001679	75.5	1	9e-17	100.00%	52	WP_001584850.1
Salmonella enterica subsp. enterica serovar Cerro str. CFSAN001674	75.5	1	9e-17	100.00%	52	WP_001584850.1
Salmonella enterica subsp. enterica serovar Cerro str. CFSAN001673	75.5	1	9e-17	100.00%	52	WP_001584850.1
Salmonella enterica subsp. enterica serovar Cerro str. CFSAN001671	75.5	1	9e-17	100.00%	52	WP_001584850.1
Salmonella enterica subsp. enterica serovar Cerro str. CFSAN001670	75.5	1	9e-17	100.00%	52	WP_001584850.1
Salmonella enterica subsp. enterica serovar Cerro str. CFSAN001669	75.5	1	9e-17	100.00%	52	WP_001584850.1
Salmonella enterica subsp. enterica serovar Cerro str. CFSAN001590	75.5	1	9e-17	100.00%	52	WP_001584850.1
Salmonella enterica subsp. enterica serovar Cerro str. CFSAN001589	75.5	1	9e-17	100.00%	52	WP_001584850.1
Salmonella enterica subsp. enterica serovar Cerro str. CFSAN001587	75.5	1	9e-17	100.00%	52	WP_001584850.1
Salmonella enterica subsp. enterica serovar Typhimurium var. Copenhagen str. 0084	75.5	1	9e-17	100.00%	52	WP_001584850.1
Salmonella enterica subsp. enterica serovar Bovismorbificans str. Sal683	75.5	1	9e-17	100.00%	52	WP_001584850.1
Salmonella enterica subsp. enterica serovar Bovismorbificans str. Sal677	75.5	1	9e-17	100.00%	52	WP_001584850.1
Salmonella enterica subsp. enterica serovar Bovismorbificans str. Sal678	75.5	1	9e-17	100.00%	52	WP_001584850.1
Salmonella enterica subsp. enterica serovar Bovismorbificans str. Sal679	75.5	1	9e-17	100.00%	52	WP_001584850.1
Salmonella enterica subsp. enterica serovar Bovismorbificans str. Sal680	75.5	1	9e-17	100.00%	52	WP_001584850.1
Salmonella enterica subsp. enterica serovar Bovismorbificans str. Sal676	75.5	1	9e-17	100.00%	52	WP_001584850.1
Salmonella enterica subsp. enterica serovar Bovismorbificans str. Sal681	75.5	1	9e-17	100.00%	52	WP_001584850.1
Salmonella enterica	75.5	1	9e-17	100.00%	52	WP_001584850.1
Salmonella enterica	75.5	1	9e-17	100.00%	52	WP_001584850.1
Salmonella enterica subsp. enterica serovar Typhimurium	75.5	1	9e-17	100.00%	52	WP_001584850.1
Salmonella enterica subsp. enterica serovar Typhimurium	75.5	1	9e-17	100.00%	52	WP_001584850.1
Salmonella enterica subsp. enterica serovar Typhimurium	75.5	1	9e-17	100.00%	52	WP_001584850.1
Salmonella enterica subsp. enterica serovar Typhimurium	75.5	1	9e-17	100.00%	52	WP_001584850.1
Salmonella enterica subsp. enterica serovar Typhimurium	75.5	1	9e-17	100.00%	52	WP_001584850.1
Salmonella enterica subsp. enterica serovar Typhimurium	75.5	1	9e-17	100.00%	52	WP_001584850.1
Salmonella enterica subsp. enterica serovar Typhimurium	75.5	1	9e-17	100.00%	52	WP_001584850.1
Salmonella enterica	75.5	1	9e-17	100.00%	52	WP_001584850.1
Salmonella enterica	75.5	1	9e-17	100.00%	52	WP_001584850.1
Salmonella enterica subsp. enterica serovar Typhimurium	75.5	1	9e-17	100.00%	52	WP_001584850.1
Salmonella enterica subsp. enterica serovar Typhimurium	75.5	1	9e-17	100.00%	52	WP_001584850.1
Salmonella enterica subsp. enterica serovar Typhimurium	75.5	1	9e-17	100.00%	52	WP_001584850.1
Salmonella enterica subsp. enterica serovar Typhimurium	75.5	1	9e-17	100.00%	52	WP_001584850.1
Salmonella enterica subsp. enterica serovar Derby	75.5	1	9e-17	100.00%	52	WP_001584850.1
Salmonella enterica	75.5	1	9e-17	100.00%	52	WP_001584850.1
Salmonella enterica	75.5	1	9e-17	100.00%	52	WP_001584850.1
Salmonella enterica	75.5	1	9e-17	100.00%	52	WP_001584850.1
Salmonella enterica	75.5	1	9e-17	100.00%	52	WP_001584850.1
Salmonella enterica	75.5	1	9e-17	100.00%	52	WP_001584850.1
Salmonella enterica	75.5	1	9e-17	100.00%	52	WP_001584850.1
Salmonella enterica	75.5	1	9e-17	100.00%	52	WP_001584850.1
Salmonella enterica	75.5	1	9e-17	100.00%	52	WP_001584850.1
Salmonella enterica	75.5	1	9e-17	100.00%	52	WP_001584850.1
Salmonella enterica	75.5	1	9e-17	100.00%	52	WP_001584850.1
Salmonella enterica	75.5	1	9e-17	100.00%	52	WP_001584850.1
Salmonella enterica	75.5	1	9e-17	100.00%	52	WP_001584850.1
Salmonella enterica	75.5	1	9e-17	100.00%	52	WP_001584850.1
Salmonella enterica	75.5	1	9e-17	100.00%	52	WP_001584850.1
Salmonella enterica	75.5	1	9e-17	100.00%	52	WP_001584850.1
Salmonella enterica	75.5	1	9e-17	100.00%	52	WP_001584850.1
Salmonella enterica	75.5	1	9e-17	100.00%	52	WP_001584850.1
Salmonella enterica	75.5	1	9e-17	100.00%	52	WP_001584850.1
Salmonella enterica	75.5	1	9e-17	100.00%	52	WP_001584850.1
Salmonella enterica	75.5	1	9e-17	100.00%	52	WP_001584850.1
Salmonella enterica	75.5	1	9e-17	100.00%	52	WP_001584850.1
Salmonella enterica	75.5	1	9e-17	100.00%	52	WP_001584850.1
Salmonella enterica	75.5	1	9e-17	100.00%	52	WP_001584850.1
Salmonella enterica	75.5	1	9e-17	100.00%	52	WP_001584850.1
Salmonella enterica	75.5	1	9e-17	100.00%	52	WP_001584850.1
Salmonella enterica	75.5	1	9e-17	100.00%	52	WP_001584850.1
Salmonella enterica	75.5	1	9e-17	100.00%	52	WP_001584850.1
Salmonella enterica	75.5	1	9e-17	100.00%	52	WP_001584850.1
Salmonella enterica	75.5	1	9e-17	100.00%	52	WP_001584850.1
Salmonella enterica	75.5	1	9e-17	100.00%	52	WP_001584850.1
Salmonella enterica	75.5	1	9e-17	100.00%	52	WP_001584850.1
Salmonella enterica	75.5	1	9e-17	100.00%	52	WP_001584850.1
Salmonella enterica	75.5	1	9e-17	100.00%	52	WP_001584850.1
Salmonella enterica	75.5	1	9e-17	100.00%	52	WP_001584850.1
Salmonella enterica	75.5	1	9e-17	100.00%	52	WP_001584850.1
Salmonella enterica	75.5	1	9e-17	100.00%	52	WP_001584850.1
Salmonella enterica	75.5	1	9e-17	100.00%	52	WP_001584850.1
Salmonella enterica	75.5	1	9e-17	100.00%	52	WP_001584850.1
Salmonella enterica	75.5	1	9e-17	100.00%	52	WP_001584850.1
Salmonella enterica	75.5	1	9e-17	100.00%	52	WP_001584850.1
Salmonella enterica	75.5	1	9e-17	100.00%	52	WP_001584850.1
Salmonella enterica	75.5	1	9e-17	100.00%	52	WP_001584850.1
Salmonella enterica	75.5	1	9e-17	100.00%	52	WP_001584850.1
Salmonella enterica	75.5	1	9e-17	100.00%	52	WP_001584850.1
Salmonella enterica subsp. enterica serovar Typhimurium	75.5	1	9e-17	100.00%	52	WP_001584850.1
Salmonella enterica subsp. enterica serovar Typhimurium	75.5	1	9e-17	100.00%	52	WP_001584850.1
Salmonella enterica subsp. enterica serovar Hadar	75.5	1	9e-17	100.00%	52	WP_001584850.1
Salmonella enterica subsp. enterica serovar Thompson	75.5	1	9e-17	100.00%	52	WP_001584850.1
Salmonella enterica subsp. enterica serovar Thompson	75.5	1	9e-17	100.00%	52	WP_001584850.1
Salmonella enterica subsp. enterica serovar Hadar	75.5	1	9e-17	100.00%	52	WP_001584850.1
Salmonella enterica subsp. enterica serovar Saintpaul	75.5	1	9e-17	100.00%	52	WP_001584850.1
Salmonella enterica subsp. enterica serovar Hadar	75.5	1	9e-17	100.00%	52	WP_001584850.1
Salmonella enterica subsp. enterica serovar Anatum	75.5	1	9e-17	100.00%	52	WP_001584850.1
Salmonella enterica subsp. enterica serovar Typhimurium	75.5	1	9e-17	100.00%	52	WP_001584850.1
Salmonella enterica subsp. enterica serovar Typhimurium	75.5	1	9e-17	100.00%	52	WP_001584850.1
Salmonella enterica subsp. enterica serovar Typhimurium	75.5	1	9e-17	100.00%	52	WP_001584850.1
Salmonella enterica subsp. enterica serovar Typhimurium	75.5	1	9e-17	100.00%	52	WP_001584850.1
Salmonella enterica subsp. enterica serovar Typhimurium	75.5	1	9e-17	100.00%	52	WP_001584850.1
Salmonella enterica subsp. enterica serovar Typhimurium	75.5	1	9e-17	100.00%	52	WP_001584850.1
Salmonella enterica subsp. enterica serovar Typhimurium	75.5	1	9e-17	100.00%	52	WP_001584850.1
Salmonella enterica subsp. enterica serovar Typhimurium	75.5	1	9e-17	100.00%	52	WP_001584850.1
Salmonella enterica subsp. enterica serovar Typhimurium	75.5	1	9e-17	100.00%	52	WP_001584850.1
Salmonella enterica subsp. enterica serovar Typhimurium	75.5	1	9e-17	100.00%	52	WP_001584850.1
Salmonella enterica subsp. enterica serovar Typhimurium	75.5	1	9e-17	100.00%	52	WP_001584850.1
Salmonella enterica subsp. enterica serovar Typhimurium	75.5	1	9e-17	100.00%	52	WP_001584850.1
Salmonella enterica subsp. enterica serovar Typhimurium	75.5	1	9e-17	100.00%	52	WP_001584850.1
Salmonella enterica subsp. enterica serovar Typhimurium	75.5	1	9e-17	100.00%	52	WP_001584850.1
Salmonella enterica subsp. enterica serovar Typhimurium	75.5	1	9e-17	100.00%	52	WP_001584850.1
Salmonella enterica subsp. enterica serovar Typhimurium	75.5	1	9e-17	100.00%	52	WP_001584850.1
Salmonella enterica subsp. enterica serovar Typhimurium	75.5	1	9e-17	100.00%	52	WP_001584850.1
Salmonella enterica subsp. enterica serovar Typhimurium	75.5	1	9e-17	100.00%	52	WP_001584850.1
Salmonella enterica subsp. enterica serovar Typhimurium	75.5	1	9e-17	100.00%	52	WP_001584850.1
Salmonella enterica subsp. enterica serovar Typhimurium	75.5	1	9e-17	100.00%	52	WP_001584850.1
Salmonella enterica subsp. enterica serovar Typhimurium	75.5	1	9e-17	100.00%	52	WP_001584850.1
Salmonella enterica subsp. enterica serovar Typhimurium	75.5	1	9e-17	100.00%	52	WP_001584850.1
Salmonella enterica subsp. enterica serovar Typhimurium	75.5	1	9e-17	100.00%	52	WP_001584850.1
Salmonella enterica subsp. enterica serovar Typhimurium	75.5	1	9e-17	100.00%	52	WP_001584850.1
Salmonella enterica subsp. enterica serovar Typhimurium	75.5	1	9e-17	100.00%	52	WP_001584850.1
Salmonella enterica subsp. enterica serovar Typhimurium	75.5	1	9e-17	100.00%	52	WP_001584850.1
Salmonella enterica subsp. enterica serovar Typhimurium	75.5	1	9e-17	100.00%	52	WP_001584850.1
Salmonella enterica subsp. enterica serovar Typhimurium	75.5	1	9e-17	100.00%	52	WP_001584850.1
Salmonella enterica subsp. enterica serovar Typhimurium	75.5	1	9e-17	100.00%	52	WP_001584850.1
Salmonella enterica subsp. enterica serovar Typhimurium	75.5	1	9e-17	100.00%	52	WP_001584850.1
Salmonella enterica subsp. enterica serovar Typhimurium	75.5	1	9e-17	100.00%	52	WP_001584850.1
Salmonella enterica subsp. enterica serovar Typhimurium	75.5	1	9e-17	100.00%	52	WP_001584850.1
Salmonella enterica subsp. enterica serovar Typhimurium	75.5	1	9e-17	100.00%	52	WP_001584850.1
Salmonella enterica subsp. enterica serovar Typhimurium	75.5	1	9e-17	100.00%	52	WP_001584850.1
Salmonella enterica subsp. enterica serovar Typhimurium	75.5	1	9e-17	100.00%	52	WP_001584850.1
Salmonella enterica subsp. enterica serovar Typhimurium	75.5	1	9e-17	100.00%	52	WP_001584850.1
Salmonella enterica subsp. enterica serovar Typhimurium	75.5	1	9e-17	100.00%	52	WP_001584850.1
Salmonella enterica subsp. enterica serovar Typhimurium	75.5	1	9e-17	100.00%	52	WP_001584850.1
Salmonella enterica subsp. enterica serovar Typhimurium	75.5	1	9e-17	100.00%	52	WP_001584850.1
Salmonella enterica subsp. enterica serovar Typhimurium	75.5	1	9e-17	100.00%	52	WP_001584850.1
Salmonella enterica subsp. enterica serovar Typhimurium	75.5	1	9e-17	100.00%	52	WP_001584850.1
Salmonella enterica subsp. enterica serovar Typhimurium	75.5	1	9e-17	100.00%	52	WP_001584850.1
Salmonella enterica subsp. enterica serovar Typhimurium	75.5	1	9e-17	100.00%	52	WP_001584850.1
Salmonella enterica subsp. enterica serovar Typhimurium	75.5	1	9e-17	100.00%	52	WP_001584850.1
Salmonella enterica subsp. enterica serovar Typhimurium	75.5	1	9e-17	100.00%	52	WP_001584850.1
Salmonella enterica subsp. enterica serovar Typhimurium	75.5	1	9e-17	100.00%	52	WP_001584850.1
Salmonella enterica subsp. enterica serovar Typhimurium	75.5	1	9e-17	100.00%	52	WP_001584850.1
Salmonella enterica subsp. enterica serovar Typhimurium	75.5	1	9e-17	100.00%	52	WP_001584850.1
Salmonella enterica subsp. enterica serovar Typhimurium	75.5	1	9e-17	100.00%	52	WP_001584850.1
Salmonella enterica subsp. enterica serovar Typhimurium	75.5	1	9e-17	100.00%	52	WP_001584850.1
Salmonella enterica subsp. enterica serovar Typhimurium	75.5	1	9e-17	100.00%	52	WP_001584850.1
Salmonella enterica subsp. enterica serovar Typhimurium	75.5	1	9e-17	100.00%	52	WP_001584850.1
Salmonella enterica subsp. enterica serovar Typhimurium	75.5	1	9e-17	100.00%	52	WP_001584850.1
Salmonella enterica subsp. enterica serovar Typhimurium	75.5	1	9e-17	100.00%	52	WP_001584850.1
Salmonella enterica subsp. enterica serovar Typhimurium	75.5	1	9e-17	100.00%	52	WP_001584850.1
Salmonella enterica subsp. enterica serovar Typhimurium	75.5	1	9e-17	100.00%	52	WP_001584850.1
Salmonella enterica subsp. enterica serovar Typhimurium	75.5	1	9e-17	100.00%	52	WP_001584850.1
Salmonella enterica subsp. enterica serovar Typhimurium	75.5	1	9e-17	100.00%	52	WP_001584850.1
Salmonella enterica subsp. enterica serovar Typhimurium	75.5	1	9e-17	100.00%	52	WP_001584850.1
Salmonella enterica subsp. enterica serovar Typhimurium	75.5	1	9e-17	100.00%	52	WP_001584850.1
Salmonella enterica subsp. enterica serovar Typhimurium	75.5	1	9e-17	100.00%	52	WP_001584850.1
Salmonella enterica subsp. enterica serovar Typhimurium	75.5	1	9e-17	100.00%	52	WP_001584850.1
Salmonella enterica subsp. enterica serovar Typhimurium	75.5	1	9e-17	100.00%	52	WP_001584850.1
Salmonella enterica subsp. enterica serovar Typhimurium	75.5	1	9e-17	100.00%	52	WP_001584850.1
Salmonella enterica subsp. enterica serovar Typhimurium	75.5	1	9e-17	100.00%	52	WP_001584850.1
Salmonella enterica subsp. enterica serovar Typhimurium	75.5	1	9e-17	100.00%	52	WP_001584850.1
Salmonella enterica subsp. enterica serovar Typhimurium	75.5	1	9e-17	100.00%	52	WP_001584850.1
Salmonella enterica subsp. enterica serovar Typhimurium	75.5	1	9e-17	100.00%	52	WP_001584850.1
Salmonella enterica subsp. enterica serovar Typhimurium	75.5	1	9e-17	100.00%	52	WP_001584850.1
Salmonella enterica subsp. enterica serovar Typhimurium	75.5	1	9e-17	100.00%	52	WP_001584850.1
Salmonella enterica subsp. enterica serovar Typhimurium	75.5	1	9e-17	100.00%	52	WP_001584850.1
Salmonella enterica subsp. enterica serovar Typhimurium	75.5	1	9e-17	100.00%	52	WP_001584850.1
Salmonella enterica subsp. enterica serovar Typhimurium	75.5	1	9e-17	100.00%	52	WP_001584850.1
Salmonella enterica subsp. enterica serovar Typhimurium	75.5	1	9e-17	100.00%	52	WP_001584850.1
Salmonella enterica subsp. enterica serovar Typhimurium	75.5	1	9e-17	100.00%	52	WP_001584850.1
Salmonella enterica subsp. enterica serovar Typhimurium	75.5	1	9e-17	100.00%	52	WP_001584850.1
Salmonella enterica subsp. enterica serovar Typhimurium	75.5	1	9e-17	100.00%	52	WP_001584850.1
Salmonella enterica subsp. enterica serovar Typhimurium str. DT104	75.5	1	9e-17	100.00%	52	WP_001584850.1
Salmonella enterica subsp. enterica serovar Typhimurium str. DT104	75.5	1	9e-17	100.00%	52	WP_001584850.1
Salmonella enterica subsp. enterica serovar Typhimurium str. DT104	75.5	1	9e-17	100.00%	52	WP_001584850.1
Salmonella enterica subsp. enterica serovar Typhimurium str. DT104	75.5	1	9e-17	100.00%	52	WP_001584850.1
Salmonella enterica subsp. enterica serovar Typhimurium str. DT104	75.5	1	9e-17	100.00%	52	WP_001584850.1
Salmonella enterica subsp. enterica serovar Typhimurium str. DT104	75.5	1	9e-17	100.00%	52	WP_001584850.1
Salmonella enterica subsp. enterica serovar Typhimurium str. DT104	75.5	1	9e-17	100.00%	52	WP_001584850.1
Salmonella enterica subsp. enterica serovar Typhimurium str. DT104	75.5	1	9e-17	100.00%	52	WP_001584850.1
Salmonella enterica subsp. enterica serovar Typhimurium str. DT104	75.5	1	9e-17	100.00%	52	WP_001584850.1
Salmonella enterica subsp. enterica serovar Typhimurium str. DT104	75.5	1	9e-17	100.00%	52	WP_001584850.1
Salmonella enterica subsp. enterica serovar Typhimurium str. DT104	75.5	1	9e-17	100.00%	52	WP_001584850.1
Salmonella enterica subsp. enterica serovar Anatum str. CDC 06-0532	75.5	1	9e-17	100.00%	52	WP_001584850.1
Salmonella enterica subsp. enterica serovar Anatum str. USDA-ARS-USMARC-1175	75.5	1	9e-17	100.00%	52	WP_001584850.1
Salmonella enterica subsp. enterica	75.5	1	9e-17	100.00%	52	WP_001584850.1
Salmonella enterica subsp. enterica serovar Typhimurium str. CDC 2011K-0870	75.5	1	9e-17	100.00%	52	WP_001584850.1
Salmonella enterica subsp. enterica serovar Abony str. 0014	75.5	1	9e-17	100.00%	52	WP_001584850.1
Salmonella enterica subsp. enterica serovar Newport str. CDC 2010K-2159	75.5	1	9e-17	100.00%	52	WP_001584850.1
Salmonella enterica subsp. enterica serovar Typhimurium	75.5	1	9e-17	100.00%	52	WP_001584850.1
Salmonella enterica subsp. enterica serovar Anatum str. USDA-ARS-USMARC-1735	75.5	1	9e-17	100.00%	52	WP_001584850.1
Salmonella enterica subsp. enterica serovar Typhimurium	75.5	1	9e-17	100.00%	52	WP_001584850.1
Salmonella enterica subsp. enterica serovar Typhimurium	75.5	1	9e-17	100.00%	52	WP_001584850.1
Salmonella enterica subsp. enterica serovar Typhimurium	75.5	1	9e-17	100.00%	52	WP_001584850.1
Salmonella enterica subsp. enterica serovar Thompson	75.5	1	9e-17	100.00%	52	WP_001584850.1
Salmonella enterica subsp. enterica serovar Thompson	75.5	1	9e-17	100.00%	52	WP_001584850.1
Salmonella enterica subsp. enterica serovar Typhimurium	75.5	1	9e-17	100.00%	52	WP_001584850.1
Salmonella enterica subsp. enterica serovar Typhimurium	75.5	1	9e-17	100.00%	52	WP_001584850.1
Salmonella enterica subsp. enterica serovar Typhimurium	75.5	1	9e-17	100.00%	52	WP_001584850.1
Salmonella enterica subsp. enterica serovar Typhimurium	75.5	1	9e-17	100.00%	52	WP_001584850.1
Salmonella enterica subsp. enterica serovar Typhimurium	75.5	1	9e-17	100.00%	52	WP_001584850.1
Salmonella enterica subsp. enterica serovar Anatum str. USDA-ARS-USMARC-1676	75.5	1	9e-17	100.00%	52	WP_001584850.1
Salmonella enterica subsp. enterica serovar Anatum str. USDA-ARS-USMARC-1727	75.5	1	9e-17	100.00%	52	WP_001584850.1
Salmonella enterica subsp. enterica serovar Anatum str. USDA-ARS-USMARC-1736	75.5	1	9e-17	100.00%	52	WP_001584850.1
Salmonella enterica subsp. enterica serovar Anatum str. USDA-ARS-USMARC-1765	75.5	1	9e-17	100.00%	52	WP_001584850.1
Salmonella enterica subsp. enterica serovar Anatum str. USDA-ARS-USMARC-1783	75.5	1	9e-17	100.00%	52	WP_001584850.1
Salmonella enterica subsp. enterica serovar Anatum str. USDA-ARS-USMARC-1677	75.5	1	9e-17	100.00%	52	WP_001584850.1
Salmonella enterica subsp. enterica serovar Anatum str. USDA-ARS-USMARC-1728	75.5	1	9e-17	100.00%	52	WP_001584850.1
Salmonella enterica subsp. enterica serovar Anatum str. USDA-ARS-USMARC-1766	75.5	1	9e-17	100.00%	52	WP_001584850.1
Salmonella enterica subsp. enterica serovar Anatum str. USDA-ARS-USMARC-1781	75.5	1	9e-17	100.00%	52	WP_001584850.1
Salmonella enterica subsp. enterica serovar Typhimurium str. CDC 2010K-1587	75.5	1	9e-17	100.00%	52	WP_001584850.1
Salmonella enterica subsp. enterica serovar Typhimurium str. CDC 2011K-1702	75.5	1	9e-17	100.00%	52	WP_001584850.1
Salmonella enterica subsp. enterica serovar Typhimurium str. USDA-ARS-USMARC-1808	75.5	1	9e-17	100.00%	52	WP_001584850.1
Salmonella enterica subsp. enterica serovar Typhimurium str. USDA-ARS-USMARC-1898	75.5	1	9e-17	100.00%	52	WP_001584850.1
Salmonella enterica subsp. enterica serovar Typhimurium str. CDC 2009K-1640	75.5	1	9e-17	100.00%	52	WP_001584850.1
Salmonella enterica subsp. enterica serovar Typhimurium str. USDA-ARS-USMARC-1896	75.5	1	9e-17	100.00%	52	WP_001584850.1
Salmonella enterica subsp. enterica serovar Typhimurium str. CDC H2662	75.5	1	9e-17	100.00%	52	WP_001584850.1
Salmonella enterica subsp. enterica serovar Typhimurium str. USDA-ARS-USMARC-1880	75.5	1	9e-17	100.00%	52	WP_001584850.1
Salmonella enterica subsp. enterica serovar Typhimurium str. USDA-ARS-USMARC-1810	75.5	1	9e-17	100.00%	52	WP_001584850.1
Salmonella enterica subsp. enterica serovar Typhimurium str. CDC 2009K-2059	75.5	1	9e-17	100.00%	52	WP_001584850.1
Salmonella enterica subsp. enterica serovar Typhimurium	75.5	1	9e-17	100.00%	52	WP_001584850.1
Salmonella enterica	75.5	1	9e-17	100.00%	52	WP_001584850.1
Salmonella enterica subsp. enterica serovar Typhimurium	75.5	1	9e-17	100.00%	52	WP_001584850.1
Salmonella enterica subsp. enterica serovar Typhimurium	75.5	1	9e-17	100.00%	52	WP_001584850.1
Salmonella enterica subsp. enterica serovar Antsalova str. S01-0511	75.5	1	9e-17	100.00%	52	WP_001584850.1
Salmonella enterica subsp. enterica serovar Hillingdon str. N1529-D3	75.5	1	9e-17	100.00%	52	WP_001584850.1
Salmonella enterica subsp. enterica	75.5	1	9e-17	100.00%	52	WP_001584850.1
Salmonella enterica subsp. enterica	75.5	1	9e-17	100.00%	52	WP_001584850.1
Salmonella enterica subsp. enterica serovar Typhimurium	75.5	1	9e-17	100.00%	52	WP_001584850.1
Salmonella enterica subsp. enterica serovar Braenderup	75.5	1	9e-17	100.00%	52	WP_001584850.1
Salmonella enterica subsp. enterica	75.5	1	9e-17	100.00%	52	WP_001584850.1
Salmonella enterica subsp. enterica serovar Typhimurium	75.5	1	9e-17	100.00%	52	WP_001584850.1
Salmonella enterica subsp. enterica serovar Derby	75.5	1	9e-17	100.00%	52	WP_001584850.1
Salmonella enterica subsp. enterica serovar Typhimurium	75.5	1	9e-17	100.00%	52	WP_001584850.1
Salmonella enterica subsp. enterica serovar Braenderup	75.5	1	9e-17	100.00%	52	WP_001584850.1
Salmonella enterica subsp. enterica serovar Typhimurium	75.5	1	9e-17	100.00%	52	WP_001584850.1
Salmonella enterica subsp. enterica serovar Typhimurium	75.5	1	9e-17	100.00%	52	WP_001584850.1
Salmonella enterica subsp. enterica	75.5	1	9e-17	100.00%	52	WP_001584850.1
Salmonella enterica subsp. enterica	75.5	1	9e-17	100.00%	52	WP_001584850.1
Salmonella enterica subsp. enterica	75.5	1	9e-17	100.00%	52	WP_001584850.1
Salmonella enterica subsp. enterica serovar Typhimurium	75.5	1	9e-17	100.00%	52	WP_001584850.1
Salmonella enterica subsp. enterica serovar 4,[5],12:i:-	75.5	1	9e-17	100.00%	52	WP_001584850.1
Salmonella enterica subsp. enterica serovar 4,[5],12:i:-	75.5	1	9e-17	100.00%	52	WP_001584850.1
Salmonella enterica subsp. enterica serovar 4,[5],12:i:-	75.5	1	9e-17	100.00%	52	WP_001584850.1
Salmonella enterica subsp. enterica serovar 4,[5],12:i:-	75.5	1	9e-17	100.00%	52	WP_001584850.1
Salmonella enterica subsp. enterica serovar 4,[5],12:i:-	75.5	1	9e-17	100.00%	52	WP_001584850.1
Salmonella enterica subsp. enterica serovar 4,[5],12:i:-	75.5	1	9e-17	100.00%	52	WP_001584850.1
Salmonella enterica subsp. enterica serovar Typhimurium	75.5	1	9e-17	100.00%	52	WP_001584850.1
Salmonella enterica subsp. enterica serovar 1,4,[5],12:i:-	75.5	1	9e-17	100.00%	52	WP_001584850.1
Salmonella enterica subsp. enterica serovar 1,4,[5],12:i:-	75.5	1	9e-17	100.00%	52	WP_001584850.1
Salmonella enterica subsp. enterica serovar 1,4,[5],12:i:-	75.5	1	9e-17	100.00%	52	WP_001584850.1
Salmonella enterica subsp. enterica serovar 1,4,[5],12:i:-	75.5	1	9e-17	100.00%	52	WP_001584850.1
Salmonella enterica subsp. enterica serovar 1,4,[5],12:i:-	75.5	1	9e-17	100.00%	52	WP_001584850.1
Salmonella enterica subsp. enterica serovar 1,4,[5],12:i:-	75.5	1	9e-17	100.00%	52	WP_001584850.1
Salmonella enterica subsp. enterica serovar 1,4,[5],12:i:-	75.5	1	9e-17	100.00%	52	WP_001584850.1
Salmonella enterica subsp. enterica serovar 1,4,[5],12:i:-	75.5	1	9e-17	100.00%	52	WP_001584850.1
Salmonella enterica subsp. enterica serovar 1,4,[5],12:i:-	75.5	1	9e-17	100.00%	52	WP_001584850.1
Salmonella enterica subsp. enterica serovar 1,4,[5],12:i:-	75.5	1	9e-17	100.00%	52	WP_001584850.1
Salmonella enterica subsp. enterica serovar 1,4,[5],12:i:-	75.5	1	9e-17	100.00%	52	WP_001584850.1
Salmonella enterica subsp. enterica serovar Typhimurium	75.5	1	9e-17	100.00%	52	WP_001584850.1
Salmonella enterica subsp. enterica serovar 1,4,[5],12:i:-	75.5	1	9e-17	100.00%	52	WP_001584850.1
Salmonella enterica subsp. enterica serovar 1,4,[5],12:i:-	75.5	1	9e-17	100.00%	52	WP_001584850.1
Salmonella enterica subsp. enterica serovar 1,4,[5],12:i:-	75.5	1	9e-17	100.00%	52	WP_001584850.1
Salmonella enterica subsp. enterica serovar 1,4,[5],12:i:-	75.5	1	9e-17	100.00%	52	WP_001584850.1
Salmonella enterica subsp. enterica serovar 1,4,[5],12:i:-	75.5	1	9e-17	100.00%	52	WP_001584850.1
Salmonella enterica subsp. enterica serovar 1,4,[5],12:i:-	75.5	1	9e-17	100.00%	52	WP_001584850.1
Salmonella enterica subsp. enterica serovar 1,4,[5],12:i:-	75.5	1	9e-17	100.00%	52	WP_001584850.1
Salmonella enterica subsp. enterica serovar 1,4,[5],12:i:-	75.5	1	9e-17	100.00%	52	WP_001584850.1
Salmonella enterica subsp. enterica serovar 1,4,[5],12:i:-	75.5	1	9e-17	100.00%	52	WP_001584850.1
Salmonella enterica subsp. enterica serovar 1,4,[5],12:i:-	75.5	1	9e-17	100.00%	52	WP_001584850.1
Salmonella enterica subsp. enterica serovar 1,4,[5],12:i:-	75.5	1	9e-17	100.00%	52	WP_001584850.1
Salmonella enterica subsp. enterica serovar Rough O:-:-	75.5	1	9e-17	100.00%	52	WP_001584850.1
Salmonella enterica subsp. enterica serovar Typhimurium	75.5	1	9e-17	100.00%	52	WP_001584850.1
Salmonella enterica subsp. enterica serovar Rough O:-:-	75.5	1	9e-17	100.00%	52	WP_001584850.1
Salmonella enterica subsp. enterica serovar 4,[5],12:i:-	75.5	1	9e-17	100.00%	52	WP_001584850.1
Salmonella enterica subsp. enterica serovar 1,4,[5],12:i:-	75.5	1	9e-17	100.00%	52	WP_001584850.1
Salmonella enterica subsp. enterica serovar Thompson	75.5	1	9e-17	100.00%	52	WP_001584850.1
Salmonella enterica subsp. enterica serovar Indiana	75.5	1	9e-17	100.00%	52	WP_001584850.1
Salmonella enterica subsp. enterica serovar Indiana	75.5	1	9e-17	100.00%	52	WP_001584850.1
Salmonella enterica subsp. enterica serovar Typhimurium	75.5	1	9e-17	100.00%	52	WP_001584850.1
Salmonella enterica subsp. enterica serovar Typhimurium str. 14028S	75.5	1	9e-17	100.00%	52	WP_001584850.1
Salmonella enterica subsp. enterica serovar Typhimurium str. 14028S	75.5	1	9e-17	100.00%	52	WP_001584850.1
Salmonella enterica subsp. enterica serovar Typhimurium str. 14028S	75.5	1	9e-17	100.00%	52	WP_001584850.1
Salmonella enterica subsp. enterica serovar Typhimurium str. 14028S	75.5	1	9e-17	100.00%	52	WP_001584850.1
Salmonella enterica subsp. enterica serovar Typhimurium	75.5	1	9e-17	100.00%	52	WP_001584850.1
Salmonella enterica subsp. enterica serovar 1,4,[5],12:i:-	75.5	1	9e-17	100.00%	52	WP_001584850.1
Salmonella enterica subsp. enterica serovar 1,4,[5],12:i:-	75.5	1	9e-17	100.00%	52	WP_001584850.1
Salmonella enterica	75.5	1	9e-17	100.00%	52	WP_001584850.1
Salmonella enterica subsp. enterica	75.5	1	9e-17	100.00%	52	WP_001584850.1
Salmonella enterica subsp. enterica serovar Typhimurium	75.5	1	9e-17	100.00%	52	WP_001584850.1
Salmonella enterica subsp. enterica serovar Uganda	75.5	1	9e-17	100.00%	52	WP_001584850.1
Salmonella enterica subsp. enterica serovar Uganda	75.5	1	9e-17	100.00%	52	WP_001584850.1
Salmonella enterica subsp. enterica serovar Typhimurium	75.5	1	9e-17	100.00%	52	WP_001584850.1
Salmonella enterica subsp. enterica serovar Typhimurium	75.5	1	9e-17	100.00%	52	WP_001584850.1
Salmonella enterica subsp. enterica serovar Typhimurium	75.5	1	9e-17	100.00%	52	WP_001584850.1
Salmonella enterica subsp. enterica serovar London	75.5	1	9e-17	100.00%	52	WP_001584850.1
Salmonella enterica subsp. enterica serovar London	75.5	1	9e-17	100.00%	52	WP_001584850.1
Salmonella enterica subsp. enterica serovar Typhimurium	75.5	1	9e-17	100.00%	52	WP_001584850.1
Salmonella enterica subsp. enterica serovar Typhimurium	75.5	1	9e-17	100.00%	52	WP_001584850.1
Salmonella enterica subsp. enterica serovar Kottbus	75.5	1	9e-17	100.00%	52	WP_001584850.1
Salmonella enterica subsp. enterica serovar Typhimurium	75.5	1	9e-17	100.00%	52	WP_001584850.1
Salmonella enterica subsp. enterica serovar Typhimurium	75.5	1	9e-17	100.00%	52	WP_001584850.1
Salmonella enterica subsp. enterica serovar Typhimurium	75.5	1	9e-17	100.00%	52	WP_001584850.1
Salmonella enterica subsp. enterica serovar Typhimurium	75.5	1	9e-17	100.00%	52	WP_001584850.1
Salmonella enterica subsp. enterica serovar Typhimurium	75.5	1	9e-17	100.00%	52	WP_001584850.1
Salmonella enterica	75.5	1	9e-17	100.00%	52	WP_001584850.1
Salmonella enterica	75.5	1	9e-17	100.00%	52	WP_001584850.1
Salmonella enterica subsp. enterica serovar Liverpool	75.5	1	9e-17	100.00%	52	WP_001584850.1
Salmonella enterica subsp. enterica serovar Typhimurium	75.5	1	9e-17	100.00%	52	WP_001584850.1
Salmonella enterica subsp. enterica serovar Indiana	75.5	1	9e-17	100.00%	52	WP_001584850.1
Salmonella enterica	75.5	1	9e-17	100.00%	52	WP_001584850.1
Salmonella enterica	75.5	1	9e-17	100.00%	52	WP_001584850.1
Salmonella enterica subsp. enterica	75.5	1	9e-17	100.00%	52	WP_001584850.1
Salmonella enterica subsp. enterica serovar Typhimurium	75.5	1	9e-17	100.00%	52	WP_001584850.1
Salmonella enterica subsp. enterica serovar Typhimurium str. DT104	75.5	1	9e-17	100.00%	52	WP_001584850.1
Salmonella enterica subsp. enterica serovar Typhimurium str. DT104	75.5	1	9e-17	100.00%	52	WP_001584850.1
Salmonella enterica subsp. enterica serovar Typhimurium str. DT104	75.5	1	9e-17	100.00%	52	WP_001584850.1
Salmonella enterica subsp. enterica serovar Typhimurium str. DT104	75.5	1	9e-17	100.00%	52	WP_001584850.1
Salmonella enterica subsp. enterica serovar Typhimurium str. DT104	75.5	1	9e-17	100.00%	52	WP_001584850.1
Salmonella enterica subsp. enterica serovar Typhimurium str. DT104	75.5	1	9e-17	100.00%	52	WP_001584850.1
Salmonella enterica subsp. enterica serovar Typhimurium str. DT104	75.5	1	9e-17	100.00%	52	WP_001584850.1
Salmonella enterica subsp. enterica serovar Typhimurium str. DT104	75.5	1	9e-17	100.00%	52	WP_001584850.1
Salmonella enterica subsp. enterica serovar Typhimurium str. DT104	75.5	1	9e-17	100.00%	52	WP_001584850.1
Salmonella enterica subsp. enterica serovar Typhimurium str. DT104	75.5	1	9e-17	100.00%	52	WP_001584850.1
Salmonella enterica subsp. enterica serovar Typhimurium str. DT104	75.5	1	9e-17	100.00%	52	WP_001584850.1
Salmonella enterica subsp. enterica serovar Typhimurium str. DT104	75.5	1	9e-17	100.00%	52	WP_001584850.1
Salmonella enterica subsp. enterica serovar Typhimurium str. DT104	75.5	1	9e-17	100.00%	52	WP_001584850.1
Salmonella enterica subsp. enterica serovar Typhimurium str. DT104	75.5	1	9e-17	100.00%	52	WP_001584850.1
Salmonella enterica subsp. enterica serovar Typhimurium str. DT104	75.5	1	9e-17	100.00%	52	WP_001584850.1
Salmonella enterica subsp. enterica serovar Typhimurium str. DT104	75.5	1	9e-17	100.00%	52	WP_001584850.1
Salmonella enterica subsp. enterica serovar Typhimurium str. DT104	75.5	1	9e-17	100.00%	52	WP_001584850.1
Salmonella enterica subsp. enterica serovar Typhimurium str. DT104	75.5	1	9e-17	100.00%	52	WP_001584850.1
Salmonella enterica subsp. enterica serovar Typhimurium str. DT104	75.5	1	9e-17	100.00%	52	WP_001584850.1
Salmonella enterica subsp. enterica serovar Typhimurium str. DT104	75.5	1	9e-17	100.00%	52	WP_001584850.1
Salmonella enterica subsp. enterica serovar Typhimurium str. DT104	75.5	1	9e-17	100.00%	52	WP_001584850.1
Salmonella enterica subsp. enterica serovar Typhimurium str. DT104	75.5	1	9e-17	100.00%	52	WP_001584850.1
Salmonella enterica subsp. enterica serovar Typhimurium str. DT104	75.5	1	9e-17	100.00%	52	WP_001584850.1
Salmonella enterica subsp. enterica serovar Typhimurium str. DT104	75.5	1	9e-17	100.00%	52	WP_001584850.1
Salmonella enterica subsp. enterica serovar Typhimurium str. DT104	75.5	1	9e-17	100.00%	52	WP_001584850.1
Salmonella enterica subsp. enterica serovar Typhimurium str. DT104	75.5	1	9e-17	100.00%	52	WP_001584850.1
Salmonella enterica subsp. enterica serovar Typhimurium str. DT104	75.5	1	9e-17	100.00%	52	WP_001584850.1
Salmonella enterica subsp. enterica serovar Typhimurium str. DT104	75.5	1	9e-17	100.00%	52	WP_001584850.1
Salmonella enterica subsp. enterica serovar Typhimurium str. DT104	75.5	1	9e-17	100.00%	52	WP_001584850.1
Salmonella enterica subsp. enterica serovar Typhimurium str. DT104	75.5	1	9e-17	100.00%	52	WP_001584850.1
Salmonella enterica subsp. enterica serovar Typhimurium str. DT104	75.5	1	9e-17	100.00%	52	WP_001584850.1
Salmonella enterica subsp. enterica serovar Typhimurium str. DT104	75.5	1	9e-17	100.00%	52	WP_001584850.1
Salmonella enterica subsp. enterica serovar Typhimurium str. DT104	75.5	1	9e-17	100.00%	52	WP_001584850.1
Salmonella enterica subsp. enterica serovar Typhimurium str. DT104	75.5	1	9e-17	100.00%	52	WP_001584850.1
Salmonella enterica subsp. enterica serovar Typhimurium str. DT104	75.5	1	9e-17	100.00%	52	WP_001584850.1
Salmonella enterica subsp. enterica serovar Typhimurium str. DT104	75.5	1	9e-17	100.00%	52	WP_001584850.1
Salmonella enterica subsp. enterica serovar Typhimurium str. DT104	75.5	1	9e-17	100.00%	52	WP_001584850.1
Salmonella enterica subsp. enterica serovar Typhimurium str. DT104	75.5	1	9e-17	100.00%	52	WP_001584850.1
Salmonella enterica subsp. enterica serovar Typhimurium str. DT104	75.5	1	9e-17	100.00%	52	WP_001584850.1
Salmonella enterica subsp. enterica serovar Typhimurium str. DT104	75.5	1	9e-17	100.00%	52	WP_001584850.1
Salmonella enterica subsp. enterica serovar Typhimurium str. DT104	75.5	1	9e-17	100.00%	52	WP_001584850.1
Salmonella enterica subsp. enterica serovar Typhimurium str. DT104	75.5	1	9e-17	100.00%	52	WP_001584850.1
Salmonella enterica subsp. enterica serovar Typhimurium str. DT104	75.5	1	9e-17	100.00%	52	WP_001584850.1
Salmonella enterica subsp. enterica serovar Typhimurium str. DT104	75.5	1	9e-17	100.00%	52	WP_001584850.1
Salmonella enterica subsp. enterica serovar Typhimurium str. DT104	75.5	1	9e-17	100.00%	52	WP_001584850.1
Salmonella enterica subsp. enterica serovar Typhimurium str. DT104	75.5	1	9e-17	100.00%	52	WP_001584850.1
Salmonella enterica subsp. enterica serovar Typhimurium str. DT104	75.5	1	9e-17	100.00%	52	WP_001584850.1
Salmonella enterica subsp. enterica serovar Typhimurium str. DT104	75.5	1	9e-17	100.00%	52	WP_001584850.1
Salmonella enterica subsp. enterica serovar Typhimurium str. DT104	75.5	1	9e-17	100.00%	52	WP_001584850.1
Salmonella enterica subsp. enterica serovar Typhimurium str. DT104	75.5	1	9e-17	100.00%	52	WP_001584850.1
Salmonella enterica subsp. enterica serovar Typhimurium str. DT104	75.5	1	9e-17	100.00%	52	WP_001584850.1
Salmonella enterica subsp. enterica serovar Typhimurium str. DT104	75.5	1	9e-17	100.00%	52	WP_001584850.1
Salmonella enterica subsp. enterica serovar Typhimurium str. DT104	75.5	1	9e-17	100.00%	52	WP_001584850.1
Salmonella enterica subsp. enterica serovar Typhimurium str. DT104	75.5	1	9e-17	100.00%	52	WP_001584850.1
Salmonella enterica subsp. enterica serovar Typhimurium str. DT104	75.5	1	9e-17	100.00%	52	WP_001584850.1
Salmonella enterica subsp. enterica serovar Typhimurium str. DT104	75.5	1	9e-17	100.00%	52	WP_001584850.1
Salmonella enterica subsp. enterica serovar Typhimurium str. DT104	75.5	1	9e-17	100.00%	52	WP_001584850.1
Salmonella enterica subsp. enterica serovar Typhimurium str. DT104	75.5	1	9e-17	100.00%	52	WP_001584850.1
Salmonella enterica subsp. enterica serovar Typhimurium str. DT104	75.5	1	9e-17	100.00%	52	WP_001584850.1
Salmonella enterica subsp. enterica serovar Typhimurium str. DT104	75.5	1	9e-17	100.00%	52	WP_001584850.1
Salmonella enterica subsp. enterica serovar Typhimurium str. DT104	75.5	1	9e-17	100.00%	52	WP_001584850.1
Salmonella enterica subsp. enterica serovar Typhimurium str. DT104	75.5	1	9e-17	100.00%	52	WP_001584850.1
Salmonella enterica subsp. enterica serovar Typhimurium str. DT104	75.5	1	9e-17	100.00%	52	WP_001584850.1
Salmonella enterica subsp. enterica serovar Typhimurium str. DT104	75.5	1	9e-17	100.00%	52	WP_001584850.1
Salmonella enterica subsp. enterica serovar Typhimurium str. DT104	75.5	1	9e-17	100.00%	52	WP_001584850.1
Salmonella enterica subsp. enterica serovar Typhimurium str. DT104	75.5	1	9e-17	100.00%	52	WP_001584850.1
Salmonella enterica subsp. enterica serovar Typhimurium str. DT104	75.5	1	9e-17	100.00%	52	WP_001584850.1
Salmonella enterica subsp. enterica serovar Typhimurium str. DT104	75.5	1	9e-17	100.00%	52	WP_001584850.1
Salmonella enterica subsp. enterica serovar Typhimurium str. DT104	75.5	1	9e-17	100.00%	52	WP_001584850.1
Salmonella enterica subsp. enterica serovar Typhimurium str. DT104	75.5	1	9e-17	100.00%	52	WP_001584850.1
Salmonella enterica subsp. enterica serovar Typhimurium str. DT104	75.5	1	9e-17	100.00%	52	WP_001584850.1
Salmonella enterica subsp. enterica serovar Typhimurium str. DT104	75.5	1	9e-17	100.00%	52	WP_001584850.1
Salmonella enterica subsp. enterica serovar Typhimurium str. DT104	75.5	1	9e-17	100.00%	52	WP_001584850.1
Salmonella enterica subsp. enterica serovar Typhimurium str. DT104	75.5	1	9e-17	100.00%	52	WP_001584850.1
Salmonella enterica subsp. enterica serovar Typhimurium str. DT104	75.5	1	9e-17	100.00%	52	WP_001584850.1
Salmonella enterica subsp. enterica serovar Typhimurium str. DT104	75.5	1	9e-17	100.00%	52	WP_001584850.1
Salmonella enterica subsp. enterica serovar Typhimurium str. DT104	75.5	1	9e-17	100.00%	52	WP_001584850.1
Salmonella enterica subsp. enterica serovar Typhimurium str. DT104	75.5	1	9e-17	100.00%	52	WP_001584850.1
Salmonella enterica subsp. enterica serovar Typhimurium str. DT104	75.5	1	9e-17	100.00%	52	WP_001584850.1
Salmonella enterica subsp. enterica serovar Typhimurium str. DT104	75.5	1	9e-17	100.00%	52	WP_001584850.1
Salmonella enterica subsp. enterica serovar Typhimurium str. DT104	75.5	1	9e-17	100.00%	52	WP_001584850.1
Salmonella enterica subsp. enterica serovar Typhimurium str. DT104	75.5	1	9e-17	100.00%	52	WP_001584850.1
Salmonella enterica subsp. enterica serovar Typhimurium str. DT104	75.5	1	9e-17	100.00%	52	WP_001584850.1
Salmonella enterica subsp. enterica serovar Typhimurium str. DT104	75.5	1	9e-17	100.00%	52	WP_001584850.1
Salmonella enterica subsp. enterica serovar Typhimurium str. DT104	75.5	1	9e-17	100.00%	52	WP_001584850.1
Salmonella enterica subsp. enterica serovar Typhimurium str. DT104	75.5	1	9e-17	100.00%	52	WP_001584850.1
Salmonella enterica subsp. enterica serovar Typhimurium str. DT104	75.5	1	9e-17	100.00%	52	WP_001584850.1
Salmonella enterica subsp. enterica serovar Typhimurium str. DT104	75.5	1	9e-17	100.00%	52	WP_001584850.1
Salmonella enterica subsp. enterica serovar Typhimurium str. DT104	75.5	1	9e-17	100.00%	52	WP_001584850.1
Salmonella enterica subsp. enterica serovar Typhimurium str. DT104	75.5	1	9e-17	100.00%	52	WP_001584850.1
Salmonella enterica subsp. enterica serovar Typhimurium str. DT104	75.5	1	9e-17	100.00%	52	WP_001584850.1
Salmonella enterica subsp. enterica serovar Typhimurium str. DT104	75.5	1	9e-17	100.00%	52	WP_001584850.1
Salmonella enterica subsp. enterica serovar Typhimurium str. DT104	75.5	1	9e-17	100.00%	52	WP_001584850.1
Salmonella enterica subsp. enterica serovar Typhimurium str. DT104	75.5	1	9e-17	100.00%	52	WP_001584850.1
Salmonella enterica subsp. enterica serovar Typhimurium str. DT104	75.5	1	9e-17	100.00%	52	WP_001584850.1
Salmonella enterica subsp. enterica serovar Typhimurium str. DT104	75.5	1	9e-17	100.00%	52	WP_001584850.1
Salmonella enterica subsp. enterica serovar Typhimurium str. DT104	75.5	1	9e-17	100.00%	52	WP_001584850.1
Salmonella enterica subsp. enterica serovar Typhimurium str. DT104	75.5	1	9e-17	100.00%	52	WP_001584850.1
Salmonella enterica subsp. enterica serovar Typhimurium str. DT104	75.5	1	9e-17	100.00%	52	WP_001584850.1
Salmonella enterica subsp. enterica serovar Typhimurium str. DT104	75.5	1	9e-17	100.00%	52	WP_001584850.1
Salmonella enterica subsp. enterica serovar Typhimurium str. DT104	75.5	1	9e-17	100.00%	52	WP_001584850.1
Salmonella enterica subsp. enterica serovar Typhimurium str. DT104	75.5	1	9e-17	100.00%	52	WP_001584850.1
Salmonella enterica subsp. enterica serovar Typhimurium str. DT104	75.5	1	9e-17	100.00%	52	WP_001584850.1
Salmonella enterica subsp. enterica serovar Typhimurium str. DT104	75.5	1	9e-17	100.00%	52	WP_001584850.1
Salmonella enterica subsp. enterica serovar Typhimurium str. DT104	75.5	1	9e-17	100.00%	52	WP_001584850.1
Salmonella enterica subsp. enterica serovar Typhimurium str. DT104	75.5	1	9e-17	100.00%	52	WP_001584850.1
Salmonella enterica subsp. enterica serovar Typhimurium str. DT104	75.5	1	9e-17	100.00%	52	WP_001584850.1
Salmonella enterica subsp. enterica serovar Typhimurium str. DT104	75.5	1	9e-17	100.00%	52	WP_001584850.1
Salmonella enterica subsp. enterica serovar Typhimurium str. DT104	75.5	1	9e-17	100.00%	52	WP_001584850.1
Salmonella enterica subsp. enterica serovar Typhimurium str. DT104	75.5	1	9e-17	100.00%	52	WP_001584850.1
Salmonella enterica subsp. enterica serovar Typhimurium str. DT104	75.5	1	9e-17	100.00%	52	WP_001584850.1
Salmonella enterica subsp. enterica serovar Typhimurium str. DT104	75.5	1	9e-17	100.00%	52	WP_001584850.1
Salmonella enterica subsp. enterica serovar Typhimurium str. DT104	75.5	1	9e-17	100.00%	52	WP_001584850.1
Salmonella enterica subsp. enterica serovar Typhimurium str. DT104	75.5	1	9e-17	100.00%	52	WP_001584850.1
Salmonella enterica subsp. enterica serovar Typhimurium str. DT104	75.5	1	9e-17	100.00%	52	WP_001584850.1
Salmonella enterica subsp. enterica serovar Typhimurium str. DT104	75.5	1	9e-17	100.00%	52	WP_001584850.1
Salmonella enterica subsp. enterica serovar Typhimurium str. DT104	75.5	1	9e-17	100.00%	52	WP_001584850.1
Salmonella enterica subsp. enterica serovar Typhimurium str. DT104	75.5	1	9e-17	100.00%	52	WP_001584850.1
Salmonella enterica subsp. enterica serovar Typhimurium str. DT104	75.5	1	9e-17	100.00%	52	WP_001584850.1
Salmonella enterica subsp. enterica serovar Typhimurium str. DT104	75.5	1	9e-17	100.00%	52	WP_001584850.1
Salmonella enterica subsp. enterica serovar Typhimurium str. DT104	75.5	1	9e-17	100.00%	52	WP_001584850.1
Salmonella enterica subsp. enterica serovar Typhimurium str. DT104	75.5	1	9e-17	100.00%	52	WP_001584850.1
Salmonella enterica subsp. enterica serovar Typhimurium str. DT104	75.5	1	9e-17	100.00%	52	WP_001584850.1
Salmonella enterica subsp. enterica serovar Typhimurium str. DT104	75.5	1	9e-17	100.00%	52	WP_001584850.1
Salmonella enterica subsp. enterica serovar Typhimurium str. DT104	75.5	1	9e-17	100.00%	52	WP_001584850.1
Salmonella enterica subsp. enterica serovar Typhimurium str. DT104	75.5	1	9e-17	100.00%	52	WP_001584850.1
Salmonella enterica subsp. enterica serovar Typhimurium str. DT104	75.5	1	9e-17	100.00%	52	WP_001584850.1
Salmonella enterica subsp. enterica serovar Typhimurium str. DT104	75.5	1	9e-17	100.00%	52	WP_001584850.1
Salmonella enterica subsp. enterica serovar Typhimurium str. DT104	75.5	1	9e-17	100.00%	52	WP_001584850.1
Salmonella enterica subsp. enterica serovar Typhimurium str. DT104	75.5	1	9e-17	100.00%	52	WP_001584850.1
Salmonella enterica subsp. enterica serovar Typhimurium str. DT104	75.5	1	9e-17	100.00%	52	WP_001584850.1
Salmonella enterica subsp. enterica serovar Typhimurium str. DT104	75.5	1	9e-17	100.00%	52	WP_001584850.1
Salmonella enterica subsp. enterica serovar Typhimurium str. DT104	75.5	1	9e-17	100.00%	52	WP_001584850.1
Salmonella enterica subsp. enterica serovar Typhimurium str. DT104	75.5	1	9e-17	100.00%	52	WP_001584850.1
Salmonella enterica subsp. enterica serovar Typhimurium str. DT104	75.5	1	9e-17	100.00%	52	WP_001584850.1
Salmonella enterica subsp. enterica serovar Typhimurium str. DT104	75.5	1	9e-17	100.00%	52	WP_001584850.1
Salmonella enterica subsp. enterica serovar Typhimurium str. DT104	75.5	1	9e-17	100.00%	52	WP_001584850.1
Salmonella enterica subsp. enterica serovar Typhimurium str. DT104	75.5	1	9e-17	100.00%	52	WP_001584850.1
Salmonella enterica subsp. enterica serovar Typhimurium str. DT104	75.5	1	9e-17	100.00%	52	WP_001584850.1
Salmonella enterica subsp. enterica serovar Typhimurium str. DT104	75.5	1	9e-17	100.00%	52	WP_001584850.1
Salmonella enterica subsp. enterica serovar Typhimurium str. DT104	75.5	1	9e-17	100.00%	52	WP_001584850.1
Salmonella enterica subsp. enterica serovar Typhimurium str. DT104	75.5	1	9e-17	100.00%	52	WP_001584850.1
Salmonella enterica subsp. enterica serovar Typhimurium str. DT104	75.5	1	9e-17	100.00%	52	WP_001584850.1
Salmonella enterica subsp. enterica serovar Typhimurium str. DT104	75.5	1	9e-17	100.00%	52	WP_001584850.1
Salmonella enterica subsp. enterica serovar Typhimurium str. DT104	75.5	1	9e-17	100.00%	52	WP_001584850.1
Salmonella enterica subsp. enterica serovar Typhimurium str. DT104	75.5	1	9e-17	100.00%	52	WP_001584850.1
Salmonella enterica subsp. enterica serovar Typhimurium str. DT104	75.5	1	9e-17	100.00%	52	WP_001584850.1
Salmonella enterica subsp. enterica serovar Typhimurium str. DT104	75.5	1	9e-17	100.00%	52	WP_001584850.1
Salmonella enterica subsp. enterica serovar Typhimurium str. DT104	75.5	1	9e-17	100.00%	52	WP_001584850.1
Salmonella enterica subsp. enterica serovar Typhimurium str. DT104	75.5	1	9e-17	100.00%	52	WP_001584850.1
Salmonella enterica subsp. enterica serovar Typhimurium str. DT104	75.5	1	9e-17	100.00%	52	WP_001584850.1
Salmonella enterica subsp. enterica serovar Typhimurium str. DT104	75.5	1	9e-17	100.00%	52	WP_001584850.1
Salmonella enterica subsp. enterica serovar Typhimurium str. DT104	75.5	1	9e-17	100.00%	52	WP_001584850.1
Salmonella enterica subsp. enterica serovar Typhimurium str. DT104	75.5	1	9e-17	100.00%	52	WP_001584850.1
Salmonella enterica subsp. enterica serovar Typhimurium str. DT104	75.5	1	9e-17	100.00%	52	WP_001584850.1
Salmonella enterica subsp. enterica serovar Typhimurium str. DT104	75.5	1	9e-17	100.00%	52	WP_001584850.1
Salmonella enterica subsp. enterica serovar Typhimurium str. DT104	75.5	1	9e-17	100.00%	52	WP_001584850.1
Salmonella enterica subsp. enterica serovar Typhimurium str. DT104	75.5	1	9e-17	100.00%	52	WP_001584850.1
Salmonella enterica subsp. enterica serovar Typhimurium str. DT104	75.5	1	9e-17	100.00%	52	WP_001584850.1
Salmonella enterica subsp. enterica serovar Typhimurium str. DT104	75.5	1	9e-17	100.00%	52	WP_001584850.1
Salmonella enterica subsp. enterica serovar Typhimurium str. DT104	75.5	1	9e-17	100.00%	52	WP_001584850.1
Salmonella enterica subsp. enterica serovar Typhimurium str. DT104	75.5	1	9e-17	100.00%	52	WP_001584850.1
Salmonella enterica subsp. enterica serovar Typhimurium str. DT104	75.5	1	9e-17	100.00%	52	WP_001584850.1
Salmonella enterica subsp. enterica serovar Typhimurium str. DT104	75.5	1	9e-17	100.00%	52	WP_001584850.1
Salmonella enterica subsp. enterica serovar Typhimurium str. DT104	75.5	1	9e-17	100.00%	52	WP_001584850.1
Salmonella enterica subsp. enterica serovar Typhimurium str. DT104	75.5	1	9e-17	100.00%	52	WP_001584850.1
Salmonella enterica subsp. enterica serovar Typhimurium str. DT104	75.5	1	9e-17	100.00%	52	WP_001584850.1
Salmonella enterica subsp. enterica serovar Typhimurium str. DT104	75.5	1	9e-17	100.00%	52	WP_001584850.1
Salmonella enterica subsp. enterica serovar Typhimurium str. DT104	75.5	1	9e-17	100.00%	52	WP_001584850.1
Salmonella enterica subsp. enterica serovar Typhimurium str. DT104	75.5	1	9e-17	100.00%	52	WP_001584850.1
Salmonella enterica subsp. enterica serovar Typhimurium str. DT104	75.5	1	9e-17	100.00%	52	WP_001584850.1
Salmonella enterica subsp. enterica serovar Typhimurium str. DT104	75.5	1	9e-17	100.00%	52	WP_001584850.1
Salmonella enterica subsp. enterica serovar Typhimurium str. DT104	75.5	1	9e-17	100.00%	52	WP_001584850.1
Salmonella enterica subsp. enterica serovar Typhimurium str. DT104	75.5	1	9e-17	100.00%	52	WP_001584850.1
Salmonella enterica subsp. enterica serovar Typhimurium str. DT104	75.5	1	9e-17	100.00%	52	WP_001584850.1
Salmonella enterica subsp. enterica serovar Typhimurium str. DT104	75.5	1	9e-17	100.00%	52	WP_001584850.1
Salmonella enterica subsp. enterica serovar Typhimurium str. DT104	75.5	1	9e-17	100.00%	52	WP_001584850.1
Salmonella enterica subsp. enterica serovar Typhimurium str. DT104	75.5	1	9e-17	100.00%	52	WP_001584850.1
Salmonella enterica subsp. enterica serovar Typhimurium str. DT104	75.5	1	9e-17	100.00%	52	WP_001584850.1
Salmonella enterica subsp. enterica serovar Typhimurium str. DT104	75.5	1	9e-17	100.00%	52	WP_001584850.1
Salmonella enterica subsp. enterica serovar Typhimurium str. DT104	75.5	1	9e-17	100.00%	52	WP_001584850.1
Salmonella enterica subsp. enterica serovar Typhimurium str. DT104	75.5	1	9e-17	100.00%	52	WP_001584850.1
Salmonella enterica subsp. enterica serovar Typhimurium str. DT104	75.5	1	9e-17	100.00%	52	WP_001584850.1
Salmonella enterica subsp. enterica serovar Typhimurium str. DT104	75.5	1	9e-17	100.00%	52	WP_001584850.1
Salmonella enterica subsp. enterica serovar Typhimurium str. DT104	75.5	1	9e-17	100.00%	52	WP_001584850.1
Salmonella enterica subsp. enterica serovar Typhimurium str. DT104	75.5	1	9e-17	100.00%	52	WP_001584850.1
Salmonella enterica subsp. enterica serovar Typhimurium str. DT104	75.5	1	9e-17	100.00%	52	WP_001584850.1
Salmonella enterica subsp. enterica serovar Typhimurium str. DT104	75.5	1	9e-17	100.00%	52	WP_001584850.1
Salmonella enterica subsp. enterica serovar Typhimurium str. DT104	75.5	1	9e-17	100.00%	52	WP_001584850.1
Salmonella enterica subsp. enterica serovar Typhimurium str. DT104	75.5	1	9e-17	100.00%	52	WP_001584850.1
Salmonella enterica subsp. enterica serovar Typhimurium str. DT104	75.5	1	9e-17	100.00%	52	WP_001584850.1
Salmonella enterica subsp. enterica serovar Typhimurium str. DT104	75.5	1	9e-17	100.00%	52	WP_001584850.1
Salmonella enterica subsp. enterica serovar Typhimurium str. DT104	75.5	1	9e-17	100.00%	52	WP_001584850.1
Salmonella enterica subsp. enterica serovar Typhimurium str. DT104	75.5	1	9e-17	100.00%	52	WP_001584850.1
Salmonella enterica subsp. enterica serovar Typhimurium str. DT104	75.5	1	9e-17	100.00%	52	WP_001584850.1
Salmonella enterica subsp. enterica serovar Typhimurium str. DT104	75.5	1	9e-17	100.00%	52	WP_001584850.1
Salmonella enterica subsp. enterica serovar Typhimurium str. DT104	75.5	1	9e-17	100.00%	52	WP_001584850.1
Salmonella enterica subsp. enterica serovar Typhimurium str. DT104	75.5	1	9e-17	100.00%	52	WP_001584850.1
Salmonella enterica subsp. enterica serovar Typhimurium str. DT104	75.5	1	9e-17	100.00%	52	WP_001584850.1
Salmonella enterica subsp. enterica serovar Typhimurium str. DT104	75.5	1	9e-17	100.00%	52	WP_001584850.1
Salmonella enterica subsp. enterica serovar Typhimurium str. DT104	75.5	1	9e-17	100.00%	52	WP_001584850.1
Salmonella enterica subsp. enterica serovar Typhimurium str. DT104	75.5	1	9e-17	100.00%	52	WP_001584850.1
Salmonella enterica subsp. enterica serovar Typhimurium str. DT104	75.5	1	9e-17	100.00%	52	WP_001584850.1
Salmonella enterica subsp. enterica serovar Typhimurium str. DT104	75.5	1	9e-17	100.00%	52	WP_001584850.1
Salmonella enterica subsp. enterica serovar Typhimurium str. DT104	75.5	1	9e-17	100.00%	52	WP_001584850.1
Salmonella enterica subsp. enterica serovar Typhimurium str. DT104	75.5	1	9e-17	100.00%	52	WP_001584850.1
Salmonella enterica subsp. enterica serovar Typhimurium str. DT104	75.5	1	9e-17	100.00%	52	WP_001584850.1
Salmonella enterica subsp. enterica serovar Typhimurium str. DT104	75.5	1	9e-17	100.00%	52	WP_001584850.1
Salmonella enterica subsp. enterica serovar Typhimurium str. DT104	75.5	1	9e-17	100.00%	52	WP_001584850.1
Salmonella enterica subsp. enterica serovar Typhimurium str. DT104	75.5	1	9e-17	100.00%	52	WP_001584850.1
Salmonella enterica subsp. enterica serovar Typhimurium str. DT104	75.5	1	9e-17	100.00%	52	WP_001584850.1
Salmonella enterica subsp. enterica serovar Typhimurium str. DT104	75.5	1	9e-17	100.00%	52	WP_001584850.1
Salmonella enterica subsp. enterica serovar Typhimurium str. DT104	75.5	1	9e-17	100.00%	52	WP_001584850.1
Salmonella enterica subsp. enterica serovar Typhimurium str. DT104	75.5	1	9e-17	100.00%	52	WP_001584850.1
Salmonella enterica subsp. enterica serovar Typhimurium str. DT104	75.5	1	9e-17	100.00%	52	WP_001584850.1
Salmonella enterica subsp. enterica serovar Typhimurium str. DT104	75.5	1	9e-17	100.00%	52	WP_001584850.1
Salmonella enterica subsp. enterica serovar Typhimurium str. DT104	75.5	1	9e-17	100.00%	52	WP_001584850.1
Salmonella enterica subsp. enterica serovar Typhimurium str. DT104	75.5	1	9e-17	100.00%	52	WP_001584850.1
Salmonella enterica subsp. enterica serovar Typhimurium str. DT104	75.5	1	9e-17	100.00%	52	WP_001584850.1
Salmonella enterica subsp. enterica serovar Typhimurium str. DT104	75.5	1	9e-17	100.00%	52	WP_001584850.1
Salmonella enterica subsp. enterica serovar Typhimurium str. DT104	75.5	1	9e-17	100.00%	52	WP_001584850.1
Salmonella enterica subsp. enterica serovar Typhimurium str. DT104	75.5	1	9e-17	100.00%	52	WP_001584850.1
Salmonella enterica subsp. enterica serovar Typhimurium str. DT104	75.5	1	9e-17	100.00%	52	WP_001584850.1
Salmonella enterica subsp. enterica serovar Typhimurium str. DT104	75.5	1	9e-17	100.00%	52	WP_001584850.1
Salmonella enterica subsp. enterica serovar Typhimurium str. DT104	75.5	1	9e-17	100.00%	52	WP_001584850.1
Salmonella enterica subsp. enterica serovar Typhimurium str. DT104	75.5	1	9e-17	100.00%	52	WP_001584850.1
Salmonella enterica subsp. enterica serovar Typhimurium str. DT104	75.5	1	9e-17	100.00%	52	WP_001584850.1
Salmonella enterica subsp. enterica serovar Typhimurium str. DT104	75.5	1	9e-17	100.00%	52	WP_001584850.1
Salmonella enterica subsp. enterica serovar Typhimurium str. DT104	75.5	1	9e-17	100.00%	52	WP_001584850.1
Salmonella enterica subsp. enterica serovar Typhimurium str. DT104	75.5	1	9e-17	100.00%	52	WP_001584850.1
Salmonella enterica subsp. enterica serovar Typhimurium str. DT104	75.5	1	9e-17	100.00%	52	WP_001584850.1
Salmonella enterica subsp. enterica serovar Typhimurium str. DT104	75.5	1	9e-17	100.00%	52	WP_001584850.1
Salmonella enterica subsp. enterica serovar Typhimurium str. DT104	75.5	1	9e-17	100.00%	52	WP_001584850.1
Salmonella enterica subsp. enterica serovar Typhimurium str. DT104	75.5	1	9e-17	100.00%	52	WP_001584850.1
Salmonella enterica subsp. enterica serovar Typhimurium str. DT104	75.5	1	9e-17	100.00%	52	WP_001584850.1
Salmonella enterica subsp. enterica serovar Typhimurium str. DT104	75.5	1	9e-17	100.00%	52	WP_001584850.1
Salmonella enterica subsp. enterica serovar Typhimurium str. DT104	75.5	1	9e-17	100.00%	52	WP_001584850.1
Salmonella enterica subsp. enterica serovar Typhimurium str. DT104	75.5	1	9e-17	100.00%	52	WP_001584850.1
Salmonella enterica subsp. enterica serovar Typhimurium str. DT104	75.5	1	9e-17	100.00%	52	WP_001584850.1
Salmonella enterica subsp. enterica serovar Typhimurium str. DT104	75.5	1	9e-17	100.00%	52	WP_001584850.1
Salmonella enterica subsp. enterica serovar Typhimurium str. DT104	75.5	1	9e-17	100.00%	52	WP_001584850.1
Salmonella enterica subsp. enterica serovar Typhimurium str. DT104	75.5	1	9e-17	100.00%	52	WP_001584850.1
Salmonella enterica subsp. enterica serovar Typhimurium str. DT104	75.5	1	9e-17	100.00%	52	WP_001584850.1
Salmonella enterica subsp. enterica serovar Typhimurium str. DT104	75.5	1	9e-17	100.00%	52	WP_001584850.1
Salmonella enterica subsp. enterica serovar Typhimurium str. DT104	75.5	1	9e-17	100.00%	52	WP_001584850.1
Salmonella enterica subsp. enterica serovar Typhimurium str. DT104	75.5	1	9e-17	100.00%	52	WP_001584850.1
Salmonella enterica subsp. enterica serovar Typhimurium str. DT104	75.5	1	9e-17	100.00%	52	WP_001584850.1
Salmonella enterica subsp. enterica serovar Typhimurium str. DT104	75.5	1	9e-17	100.00%	52	WP_001584850.1
Salmonella enterica subsp. enterica serovar Typhimurium str. DT104	75.5	1	9e-17	100.00%	52	WP_001584850.1
Salmonella enterica subsp. enterica serovar Typhimurium str. DT104	75.5	1	9e-17	100.00%	52	WP_001584850.1
Salmonella enterica subsp. enterica serovar Typhimurium str. DT104	75.5	1	9e-17	100.00%	52	WP_001584850.1
Salmonella enterica subsp. enterica serovar Typhimurium str. DT104	75.5	1	9e-17	100.00%	52	WP_001584850.1
Salmonella enterica subsp. enterica serovar Typhimurium str. DT104	75.5	1	9e-17	100.00%	52	WP_001584850.1
Salmonella enterica subsp. enterica serovar Typhimurium str. DT104	75.5	1	9e-17	100.00%	52	WP_001584850.1
Salmonella enterica subsp. enterica serovar Typhimurium str. DT104	75.5	1	9e-17	100.00%	52	WP_001584850.1
Salmonella enterica subsp. enterica serovar Typhimurium str. DT104	75.5	1	9e-17	100.00%	52	WP_001584850.1
Salmonella enterica subsp. enterica serovar Typhimurium str. DT104	75.5	1	9e-17	100.00%	52	WP_001584850.1
Salmonella enterica subsp. enterica serovar Typhimurium str. DT104	75.5	1	9e-17	100.00%	52	WP_001584850.1
Salmonella enterica subsp. enterica serovar Typhimurium str. DT104	75.5	1	9e-17	100.00%	52	WP_001584850.1
Salmonella enterica subsp. enterica serovar Typhimurium str. DT104	75.5	1	9e-17	100.00%	52	WP_001584850.1
Salmonella enterica subsp. enterica serovar Typhimurium str. DT104	75.5	1	9e-17	100.00%	52	WP_001584850.1
Salmonella enterica subsp. enterica serovar Typhimurium str. DT104	75.5	1	9e-17	100.00%	52	WP_001584850.1
Salmonella enterica subsp. enterica serovar Typhimurium str. DT104	75.5	1	9e-17	100.00%	52	WP_001584850.1
Salmonella enterica subsp. enterica serovar Typhimurium str. DT104	75.5	1	9e-17	100.00%	52	WP_001584850.1
Salmonella enterica subsp. enterica serovar Typhimurium str. DT104	75.5	1	9e-17	100.00%	52	WP_001584850.1
Salmonella enterica subsp. enterica serovar Typhimurium str. DT104	75.5	1	9e-17	100.00%	52	WP_001584850.1
Salmonella enterica subsp. enterica serovar Typhimurium str. DT104	75.5	1	9e-17	100.00%	52	WP_001584850.1
Salmonella enterica subsp. enterica serovar Typhimurium str. DT104	75.5	1	9e-17	100.00%	52	WP_001584850.1
Salmonella enterica subsp. enterica serovar Typhimurium str. DT104	75.5	1	9e-17	100.00%	52	WP_001584850.1
Salmonella enterica subsp. enterica serovar Typhimurium str. DT104	75.5	1	9e-17	100.00%	52	WP_001584850.1
Salmonella enterica subsp. enterica serovar Typhimurium str. DT104	75.5	1	9e-17	100.00%	52	WP_001584850.1
Salmonella enterica subsp. enterica serovar Typhimurium str. DT104	75.5	1	9e-17	100.00%	52	WP_001584850.1
Salmonella enterica subsp. enterica serovar Typhimurium str. DT104	75.5	1	9e-17	100.00%	52	WP_001584850.1
Salmonella enterica subsp. enterica serovar Typhimurium str. DT104	75.5	1	9e-17	100.00%	52	WP_001584850.1
Salmonella enterica subsp. enterica serovar Typhimurium str. DT104	75.5	1	9e-17	100.00%	52	WP_001584850.1
Salmonella enterica subsp. enterica serovar Typhimurium str. DT104	75.5	1	9e-17	100.00%	52	WP_001584850.1
Salmonella enterica subsp. enterica serovar Typhimurium str. DT104	75.5	1	9e-17	100.00%	52	WP_001584850.1
Salmonella enterica subsp. enterica serovar Typhimurium str. DT104	75.5	1	9e-17	100.00%	52	WP_001584850.1
Salmonella enterica subsp. enterica serovar Typhimurium str. DT104	75.5	1	9e-17	100.00%	52	WP_001584850.1
Salmonella enterica subsp. enterica serovar Typhimurium str. DT104	75.5	1	9e-17	100.00%	52	WP_001584850.1
Salmonella enterica subsp. enterica serovar Typhimurium str. DT104	75.5	1	9e-17	100.00%	52	WP_001584850.1
Salmonella enterica subsp. enterica serovar Typhimurium str. DT104	75.5	1	9e-17	100.00%	52	WP_001584850.1
Salmonella enterica subsp. enterica serovar Typhimurium str. DT104	75.5	1	9e-17	100.00%	52	WP_001584850.1
Salmonella enterica subsp. enterica serovar Typhimurium str. DT104	75.5	1	9e-17	100.00%	52	WP_001584850.1
Salmonella enterica subsp. enterica serovar Typhimurium str. DT104	75.5	1	9e-17	100.00%	52	WP_001584850.1
Salmonella enterica subsp. enterica serovar Typhimurium str. DT104	75.5	1	9e-17	100.00%	52	WP_001584850.1
Salmonella enterica subsp. enterica serovar Typhimurium str. DT104	75.5	1	9e-17	100.00%	52	WP_001584850.1
Salmonella enterica subsp. enterica serovar Typhimurium str. DT104	75.5	1	9e-17	100.00%	52	WP_001584850.1
Salmonella enterica subsp. enterica serovar Typhimurium str. DT104	75.5	1	9e-17	100.00%	52	WP_001584850.1
Salmonella enterica subsp. enterica serovar Typhimurium str. DT104	75.5	1	9e-17	100.00%	52	WP_001584850.1
Salmonella enterica subsp. enterica serovar Typhimurium str. DT104	75.5	1	9e-17	100.00%	52	WP_001584850.1
Salmonella enterica subsp. enterica serovar Typhimurium str. DT104	75.5	1	9e-17	100.00%	52	WP_001584850.1
Salmonella enterica subsp. enterica serovar Typhimurium str. DT104	75.5	1	9e-17	100.00%	52	WP_001584850.1
Salmonella enterica subsp. enterica serovar Typhimurium str. DT104	75.5	1	9e-17	100.00%	52	WP_001584850.1
Salmonella enterica subsp. enterica serovar Typhimurium str. DT104	75.5	1	9e-17	100.00%	52	WP_001584850.1
Salmonella enterica subsp. enterica serovar Typhimurium str. DT104	75.5	1	9e-17	100.00%	52	WP_001584850.1
Salmonella enterica subsp. enterica serovar Typhimurium str. DT104	75.5	1	9e-17	100.00%	52	WP_001584850.1
Salmonella enterica subsp. enterica serovar Typhimurium str. DT104	75.5	1	9e-17	100.00%	52	WP_001584850.1
Salmonella enterica subsp. enterica serovar Typhimurium str. DT104	75.5	1	9e-17	100.00%	52	WP_001584850.1
Salmonella enterica subsp. enterica serovar Typhimurium str. DT104	75.5	1	9e-17	100.00%	52	WP_001584850.1
Salmonella enterica subsp. enterica serovar Typhimurium str. DT104	75.5	1	9e-17	100.00%	52	WP_001584850.1
Salmonella enterica subsp. enterica serovar Typhimurium str. DT104	75.5	1	9e-17	100.00%	52	WP_001584850.1
Salmonella enterica subsp. enterica serovar Typhimurium str. DT104	75.5	1	9e-17	100.00%	52	WP_001584850.1
Salmonella enterica subsp. enterica serovar Typhimurium str. DT104	75.5	1	9e-17	100.00%	52	WP_001584850.1
Salmonella enterica subsp. enterica serovar Typhimurium str. DT104	75.5	1	9e-17	100.00%	52	WP_001584850.1
Salmonella enterica subsp. enterica serovar Typhimurium str. DT104	75.5	1	9e-17	100.00%	52	WP_001584850.1
Salmonella enterica subsp. enterica serovar Typhimurium str. DT104	75.5	1	9e-17	100.00%	52	WP_001584850.1
Salmonella enterica subsp. enterica serovar Typhimurium str. DT104	75.5	1	9e-17	100.00%	52	WP_001584850.1
Salmonella enterica subsp. enterica serovar Typhimurium str. DT104	75.5	1	9e-17	100.00%	52	WP_001584850.1
Salmonella enterica subsp. enterica serovar Typhimurium str. DT104	75.5	1	9e-17	100.00%	52	WP_001584850.1
Salmonella enterica subsp. enterica serovar Typhimurium str. DT104	75.5	1	9e-17	100.00%	52	WP_001584850.1
Salmonella enterica subsp. enterica serovar Typhimurium str. DT104	75.5	1	9e-17	100.00%	52	WP_001584850.1
Salmonella enterica subsp. enterica serovar Typhimurium str. DT104	75.5	1	9e-17	100.00%	52	WP_001584850.1
Salmonella enterica subsp. enterica serovar Typhimurium str. DT104	75.5	1	9e-17	100.00%	52	WP_001584850.1
Salmonella enterica subsp. enterica serovar Typhimurium str. DT104	75.5	1	9e-17	100.00%	52	WP_001584850.1
Salmonella enterica subsp. enterica serovar Typhimurium str. DT104	75.5	1	9e-17	100.00%	52	WP_001584850.1
Salmonella enterica subsp. enterica serovar Typhimurium str. DT104	75.5	1	9e-17	100.00%	52	WP_001584850.1
Salmonella enterica subsp. enterica serovar Typhimurium str. DT104	75.5	1	9e-17	100.00%	52	WP_001584850.1
Salmonella enterica subsp. enterica serovar Typhimurium str. DT104	75.5	1	9e-17	100.00%	52	WP_001584850.1
Salmonella enterica subsp. enterica serovar Typhimurium str. DT104	75.5	1	9e-17	100.00%	52	WP_001584850.1
Salmonella enterica subsp. enterica serovar Typhimurium str. DT104	75.5	1	9e-17	100.00%	52	WP_001584850.1
Salmonella enterica subsp. enterica serovar Typhimurium str. DT104	75.5	1	9e-17	100.00%	52	WP_001584850.1
Salmonella enterica subsp. enterica serovar Typhimurium str. DT104	75.5	1	9e-17	100.00%	52	WP_001584850.1
Salmonella enterica subsp. enterica serovar Typhimurium str. DT104	75.5	1	9e-17	100.00%	52	WP_001584850.1
Salmonella enterica subsp. enterica serovar Typhimurium str. DT104	75.5	1	9e-17	100.00%	52	WP_001584850.1
Salmonella enterica subsp. enterica serovar Typhimurium str. DT104	75.5	1	9e-17	100.00%	52	WP_001584850.1
Salmonella enterica subsp. enterica serovar Typhimurium str. DT104	75.5	1	9e-17	100.00%	52	WP_001584850.1
Salmonella enterica subsp. enterica serovar Typhimurium str. DT104	75.5	1	9e-17	100.00%	52	WP_001584850.1
Salmonella enterica subsp. enterica serovar Typhimurium str. DT104	75.5	1	9e-17	100.00%	52	WP_001584850.1
Salmonella enterica subsp. enterica serovar Typhimurium str. DT104	75.5	1	9e-17	100.00%	52	WP_001584850.1
Salmonella enterica subsp. enterica serovar Typhimurium str. DT104	75.5	1	9e-17	100.00%	52	WP_001584850.1
Salmonella enterica subsp. enterica serovar Typhimurium str. DT104	75.5	1	9e-17	100.00%	52	WP_001584850.1
Salmonella enterica subsp. enterica serovar Typhimurium str. DT104	75.5	1	9e-17	100.00%	52	WP_001584850.1
Salmonella enterica subsp. enterica serovar Typhimurium str. DT104	75.5	1	9e-17	100.00%	52	WP_001584850.1
Salmonella enterica subsp. enterica serovar Typhimurium str. DT104	75.5	1	9e-17	100.00%	52	WP_001584850.1
Salmonella enterica subsp. enterica serovar Typhimurium str. DT104	75.5	1	9e-17	100.00%	52	WP_001584850.1
Salmonella enterica subsp. enterica serovar Typhimurium str. DT104	75.5	1	9e-17	100.00%	52	WP_001584850.1
Salmonella enterica subsp. enterica serovar Typhimurium str. DT104	75.5	1	9e-17	100.00%	52	WP_001584850.1
Salmonella enterica subsp. enterica serovar Typhimurium str. DT104	75.5	1	9e-17	100.00%	52	WP_001584850.1
Salmonella enterica subsp. enterica serovar Typhimurium str. DT104	75.5	1	9e-17	100.00%	52	WP_001584850.1
Salmonella enterica subsp. enterica serovar Typhimurium str. DT104	75.5	1	9e-17	100.00%	52	WP_001584850.1
Salmonella enterica subsp. enterica serovar Typhimurium str. DT104	75.5	1	9e-17	100.00%	52	WP_001584850.1
Salmonella enterica subsp. enterica serovar Typhimurium str. DT104	75.5	1	9e-17	100.00%	52	WP_001584850.1
Salmonella enterica subsp. enterica serovar Typhimurium str. DT104	75.5	1	9e-17	100.00%	52	WP_001584850.1
Salmonella enterica subsp. enterica serovar Typhimurium str. DT104	75.5	1	9e-17	100.00%	52	WP_001584850.1
Salmonella enterica subsp. enterica serovar Typhimurium str. DT104	75.5	1	9e-17	100.00%	52	WP_001584850.1
Salmonella enterica subsp. enterica serovar Typhimurium str. DT104	75.5	1	9e-17	100.00%	52	WP_001584850.1
Salmonella enterica subsp. enterica serovar Typhimurium str. DT104	75.5	1	9e-17	100.00%	52	WP_001584850.1
Salmonella enterica subsp. enterica serovar Typhimurium str. DT104	75.5	1	9e-17	100.00%	52	WP_001584850.1
Salmonella enterica subsp. enterica serovar Typhimurium	75.5	1	9e-17	100.00%	52	WP_001584850.1
Salmonella enterica subsp. enterica serovar Typhimurium	75.5	1	9e-17	100.00%	52	WP_001584850.1
Salmonella enterica subsp. enterica serovar Typhimurium	75.5	1	9e-17	100.00%	52	WP_001584850.1
Salmonella enterica subsp. enterica serovar Typhimurium	75.5	1	9e-17	100.00%	52	WP_001584850.1
Salmonella enterica subsp. enterica serovar Typhimurium	75.5	1	9e-17	100.00%	52	WP_001584850.1
Salmonella enterica subsp. enterica serovar Typhimurium	75.5	1	9e-17	100.00%	52	WP_001584850.1
Salmonella enterica subsp. enterica serovar Hvittingfoss	75.5	1	9e-17	100.00%	52	WP_001584850.1
Salmonella enterica subsp. enterica serovar Hvittingfoss	75.5	1	9e-17	100.00%	52	WP_001584850.1
Salmonella enterica subsp. enterica serovar Hvittingfoss	75.5	1	9e-17	100.00%	52	WP_001584850.1
Salmonella enterica subsp. enterica serovar Hvittingfoss	75.5	1	9e-17	100.00%	52	WP_001584850.1
Salmonella enterica subsp. enterica serovar Hvittingfoss	75.5	1	9e-17	100.00%	52	WP_001584850.1
Salmonella enterica subsp. enterica serovar Hvittingfoss	75.5	1	9e-17	100.00%	52	WP_001584850.1
Salmonella enterica subsp. enterica serovar Hvittingfoss	75.5	1	9e-17	100.00%	52	WP_001584850.1
Salmonella enterica subsp. enterica serovar Hvittingfoss	75.5	1	9e-17	100.00%	52	WP_001584850.1
Salmonella enterica subsp. enterica serovar Hvittingfoss	75.5	1	9e-17	100.00%	52	WP_001584850.1
Salmonella enterica subsp. enterica serovar Hvittingfoss	75.5	1	9e-17	100.00%	52	WP_001584850.1
Salmonella enterica subsp. enterica serovar Hvittingfoss	75.5	1	9e-17	100.00%	52	WP_001584850.1
Salmonella enterica subsp. enterica serovar Hvittingfoss	75.5	1	9e-17	100.00%	52	WP_001584850.1
Salmonella enterica subsp. enterica serovar Hvittingfoss	75.5	1	9e-17	100.00%	52	WP_001584850.1
Salmonella enterica subsp. enterica serovar Hvittingfoss	75.5	1	9e-17	100.00%	52	WP_001584850.1
Salmonella enterica subsp. enterica serovar Hvittingfoss	75.5	1	9e-17	100.00%	52	WP_001584850.1
Salmonella enterica subsp. enterica serovar Hvittingfoss	75.5	1	9e-17	100.00%	52	WP_001584850.1
Salmonella enterica subsp. enterica serovar Hvittingfoss	75.5	1	9e-17	100.00%	52	WP_001584850.1
Salmonella enterica subsp. enterica serovar Typhimurium	75.5	1	9e-17	100.00%	52	WP_001584850.1
Salmonella enterica subsp. enterica serovar Typhimurium	75.5	1	9e-17	100.00%	52	WP_001584850.1
Salmonella enterica subsp. enterica serovar Typhimurium	75.5	1	9e-17	100.00%	52	WP_001584850.1
Salmonella enterica subsp. enterica serovar Typhimurium	75.5	1	9e-17	100.00%	52	WP_001584850.1
Salmonella enterica subsp. enterica serovar Typhimurium	75.5	1	9e-17	100.00%	52	WP_001584850.1
Salmonella enterica subsp. enterica serovar Typhimurium	75.5	1	9e-17	100.00%	52	WP_001584850.1
Salmonella enterica subsp. enterica serovar Typhimurium	75.5	1	9e-17	100.00%	52	WP_001584850.1
Salmonella enterica subsp. enterica serovar Typhimurium	75.5	1	9e-17	100.00%	52	WP_001584850.1
Salmonella enterica subsp. enterica serovar Typhimurium	75.5	1	9e-17	100.00%	52	WP_001584850.1
Salmonella enterica subsp. enterica serovar Typhimurium	75.5	1	9e-17	100.00%	52	WP_001584850.1
Salmonella enterica subsp. enterica serovar Typhimurium	75.5	1	9e-17	100.00%	52	WP_001584850.1
Salmonella enterica subsp. enterica serovar Typhimurium	75.5	1	9e-17	100.00%	52	WP_001584850.1
Salmonella enterica subsp. enterica serovar Typhimurium	75.5	1	9e-17	100.00%	52	WP_001584850.1
Salmonella enterica subsp. enterica serovar Typhimurium	75.5	1	9e-17	100.00%	52	WP_001584850.1
Salmonella enterica subsp. enterica serovar Typhimurium	75.5	1	9e-17	100.00%	52	WP_001584850.1
Salmonella enterica subsp. enterica serovar Typhimurium	75.5	1	9e-17	100.00%	52	WP_001584850.1
Salmonella enterica subsp. enterica serovar Typhimurium	75.5	1	9e-17	100.00%	52	WP_001584850.1
Salmonella enterica subsp. enterica serovar Typhimurium	75.5	1	9e-17	100.00%	52	WP_001584850.1
Salmonella enterica subsp. enterica serovar Typhimurium	75.5	1	9e-17	100.00%	52	WP_001584850.1
Salmonella enterica subsp. enterica serovar Typhimurium	75.5	1	9e-17	100.00%	52	WP_001584850.1
Salmonella enterica subsp. enterica serovar Typhimurium	75.5	1	9e-17	100.00%	52	WP_001584850.1
Salmonella enterica subsp. enterica serovar Typhimurium	75.5	1	9e-17	100.00%	52	WP_001584850.1
Salmonella enterica subsp. enterica serovar Typhimurium	75.5	1	9e-17	100.00%	52	WP_001584850.1
Salmonella enterica subsp. enterica serovar Typhimurium	75.5	1	9e-17	100.00%	52	WP_001584850.1
Salmonella enterica subsp. enterica serovar Typhimurium	75.5	1	9e-17	100.00%	52	WP_001584850.1
Salmonella enterica subsp. enterica serovar Typhimurium	75.5	1	9e-17	100.00%	52	WP_001584850.1
Salmonella enterica subsp. enterica serovar Typhimurium	75.5	1	9e-17	100.00%	52	WP_001584850.1
Salmonella enterica subsp. enterica serovar Typhimurium	75.5	1	9e-17	100.00%	52	WP_001584850.1
Salmonella enterica subsp. enterica serovar Typhimurium	75.5	1	9e-17	100.00%	52	WP_001584850.1
Salmonella enterica subsp. enterica serovar Typhimurium	75.5	1	9e-17	100.00%	52	WP_001584850.1
Salmonella enterica subsp. enterica serovar Typhimurium	75.5	1	9e-17	100.00%	52	WP_001584850.1
Salmonella enterica subsp. enterica	75.5	1	9e-17	100.00%	52	WP_001584850.1
Salmonella enterica subsp. enterica	75.5	1	9e-17	100.00%	52	WP_001584850.1
Salmonella enterica	75.5	1	9e-17	100.00%	52	WP_001584850.1
Salmonella enterica	75.5	1	9e-17	100.00%	52	WP_001584850.1
Salmonella enterica	75.5	1	9e-17	100.00%	52	WP_001584850.1
Salmonella enterica	75.5	1	9e-17	100.00%	52	WP_001584850.1
Salmonella enterica	75.5	1	9e-17	100.00%	52	WP_001584850.1
Salmonella enterica	75.5	1	9e-17	100.00%	52	WP_001584850.1
Salmonella enterica	75.5	1	9e-17	100.00%	52	WP_001584850.1
Salmonella enterica	75.5	1	9e-17	100.00%	52	WP_001584850.1
Salmonella enterica	75.5	1	9e-17	100.00%	52	WP_001584850.1
Salmonella enterica	75.5	1	9e-17	100.00%	52	WP_001584850.1
Salmonella enterica	75.5	1	9e-17	100.00%	52	WP_001584850.1
Salmonella enterica	75.5	1	9e-17	100.00%	52	WP_001584850.1
Salmonella enterica	75.5	1	9e-17	100.00%	52	WP_001584850.1
Salmonella enterica	75.5	1	9e-17	100.00%	52	WP_001584850.1
Salmonella enterica	75.5	1	9e-17	100.00%	52	WP_001584850.1
Salmonella enterica	75.5	1	9e-17	100.00%	52	WP_001584850.1
Salmonella enterica	75.5	1	9e-17	100.00%	52	WP_001584850.1
Salmonella enterica	75.5	1	9e-17	100.00%	52	WP_001584850.1
Salmonella enterica	75.5	1	9e-17	100.00%	52	WP_001584850.1
Salmonella enterica	75.5	1	9e-17	100.00%	52	WP_001584850.1
Salmonella enterica	75.5	1	9e-17	100.00%	52	WP_001584850.1
Salmonella enterica	75.5	1	9e-17	100.00%	52	WP_001584850.1
Salmonella enterica	75.5	1	9e-17	100.00%	52	WP_001584850.1
Salmonella enterica	75.5	1	9e-17	100.00%	52	WP_001584850.1
Salmonella enterica	75.5	1	9e-17	100.00%	52	WP_001584850.1
Salmonella enterica	75.5	1	9e-17	100.00%	52	WP_001584850.1
Salmonella enterica	75.5	1	9e-17	100.00%	52	WP_001584850.1
Salmonella enterica	75.5	1	9e-17	100.00%	52	WP_001584850.1
Salmonella enterica	75.5	1	9e-17	100.00%	52	WP_001584850.1
Salmonella enterica	75.5	1	9e-17	100.00%	52	WP_001584850.1
Salmonella enterica	75.5	1	9e-17	100.00%	52	WP_001584850.1
Salmonella enterica	75.5	1	9e-17	100.00%	52	WP_001584850.1
Salmonella enterica	75.5	1	9e-17	100.00%	52	WP_001584850.1
Salmonella enterica	75.5	1	9e-17	100.00%	52	WP_001584850.1
Salmonella enterica	75.5	1	9e-17	100.00%	52	WP_001584850.1
Salmonella enterica	75.5	1	9e-17	100.00%	52	WP_001584850.1
Salmonella enterica	75.5	1	9e-17	100.00%	52	WP_001584850.1
Salmonella enterica	75.5	1	9e-17	100.00%	52	WP_001584850.1
Salmonella enterica	75.5	1	9e-17	100.00%	52	WP_001584850.1
Salmonella enterica	75.5	1	9e-17	100.00%	52	WP_001584850.1
Salmonella enterica	75.5	1	9e-17	100.00%	52	WP_001584850.1
Salmonella enterica	75.5	1	9e-17	100.00%	52	WP_001584850.1
Salmonella enterica	75.5	1	9e-17	100.00%	52	WP_001584850.1
Salmonella enterica	75.5	1	9e-17	100.00%	52	WP_001584850.1
Salmonella enterica	75.5	1	9e-17	100.00%	52	WP_001584850.1
Salmonella enterica	75.5	1	9e-17	100.00%	52	WP_001584850.1
Salmonella enterica	75.5	1	9e-17	100.00%	52	WP_001584850.1
Salmonella enterica	75.5	1	9e-17	100.00%	52	WP_001584850.1
Salmonella enterica	75.5	1	9e-17	100.00%	52	WP_001584850.1
Salmonella enterica	75.5	1	9e-17	100.00%	52	WP_001584850.1
Salmonella enterica	75.5	1	9e-17	100.00%	52	WP_001584850.1
Salmonella enterica	75.5	1	9e-17	100.00%	52	WP_001584850.1
Salmonella enterica	75.5	1	9e-17	100.00%	52	WP_001584850.1
Salmonella enterica	75.5	1	9e-17	100.00%	52	WP_001584850.1
Salmonella enterica	75.5	1	9e-17	100.00%	52	WP_001584850.1
Salmonella enterica	75.5	1	9e-17	100.00%	52	WP_001584850.1
Salmonella enterica	75.5	1	9e-17	100.00%	52	WP_001584850.1
Salmonella enterica	75.5	1	9e-17	100.00%	52	WP_001584850.1
Salmonella enterica	75.5	1	9e-17	100.00%	52	WP_001584850.1
Salmonella enterica subsp. enterica	75.5	1	9e-17	100.00%	52	WP_001584850.1
Salmonella enterica subsp. enterica serovar Kentucky	75.5	1	9e-17	100.00%	52	WP_001584850.1
Salmonella enterica subsp. enterica serovar Kentucky	75.5	1	9e-17	100.00%	52	WP_001584850.1
Salmonella enterica subsp. enterica serovar Kentucky	75.5	1	9e-17	100.00%	52	WP_001584850.1
Salmonella enterica subsp. enterica serovar Kentucky	75.5	1	9e-17	100.00%	52	WP_001584850.1
Salmonella enterica subsp. enterica serovar Kentucky	75.5	1	9e-17	100.00%	52	WP_001584850.1
Salmonella enterica subsp. enterica serovar Kentucky	75.5	1	9e-17	100.00%	52	WP_001584850.1
Salmonella enterica subsp. enterica serovar Kentucky	75.5	1	9e-17	100.00%	52	WP_001584850.1
Salmonella enterica subsp. enterica serovar Kentucky	75.5	1	9e-17	100.00%	52	WP_001584850.1
Salmonella enterica subsp. enterica serovar Kentucky	75.5	1	9e-17	100.00%	52	WP_001584850.1
Salmonella enterica subsp. enterica serovar Kentucky	75.5	1	9e-17	100.00%	52	WP_001584850.1
Salmonella enterica subsp. enterica serovar Kentucky	75.5	1	9e-17	100.00%	52	WP_001584850.1
Salmonella enterica subsp. enterica serovar Kentucky	75.5	1	9e-17	100.00%	52	WP_001584850.1
Salmonella enterica subsp. enterica serovar Kentucky	75.5	1	9e-17	100.00%	52	WP_001584850.1
Salmonella enterica subsp. enterica serovar Kentucky	75.5	1	9e-17	100.00%	52	WP_001584850.1
Salmonella enterica subsp. enterica serovar Kentucky	75.5	1	9e-17	100.00%	52	WP_001584850.1
Salmonella enterica subsp. enterica serovar Kentucky	75.5	1	9e-17	100.00%	52	WP_001584850.1
Salmonella enterica subsp. enterica serovar Kentucky	75.5	1	9e-17	100.00%	52	WP_001584850.1
Salmonella enterica subsp. enterica serovar Kentucky	75.5	1	9e-17	100.00%	52	WP_001584850.1
Salmonella enterica subsp. enterica serovar Typhimurium	75.5	1	9e-17	100.00%	52	WP_001584850.1
Salmonella enterica subsp. enterica serovar Typhimurium	75.5	1	9e-17	100.00%	52	WP_001584850.1
Salmonella enterica subsp. enterica serovar Reading	75.5	1	9e-17	100.00%	52	WP_001584850.1
Salmonella enterica subsp. enterica serovar Reading	75.5	1	9e-17	100.00%	52	WP_001584850.1
Salmonella enterica subsp. enterica serovar 4,[5],12:i:-	75.5	1	9e-17	100.00%	52	WP_001584850.1
Salmonella enterica subsp. enterica serovar Typhimurium	75.5	1	9e-17	100.00%	52	WP_001584850.1
Salmonella enterica subsp. enterica serovar Typhimurium	75.5	1	9e-17	100.00%	52	WP_001584850.1
Salmonella enterica	75.5	1	9e-17	100.00%	52	WP_001584850.1
Salmonella enterica	75.5	1	9e-17	100.00%	52	WP_001584850.1
Salmonella enterica	75.5	1	9e-17	100.00%	52	WP_001584850.1
Salmonella enterica	75.5	1	9e-17	100.00%	52	WP_001584850.1
Salmonella enterica	75.5	1	9e-17	100.00%	52	WP_001584850.1
Salmonella enterica	75.5	1	9e-17	100.00%	52	WP_001584850.1
Salmonella enterica	75.5	1	9e-17	100.00%	52	WP_001584850.1
Salmonella enterica	75.5	1	9e-17	100.00%	52	WP_001584850.1
Salmonella enterica	75.5	1	9e-17	100.00%	52	WP_001584850.1
Salmonella enterica	75.5	1	9e-17	100.00%	52	WP_001584850.1
Salmonella enterica	75.5	1	9e-17	100.00%	52	WP_001584850.1
Salmonella enterica	75.5	1	9e-17	100.00%	52	WP_001584850.1
Salmonella enterica	75.5	1	9e-17	100.00%	52	WP_001584850.1
Salmonella enterica	75.5	1	9e-17	100.00%	52	WP_001584850.1
Salmonella enterica	75.5	1	9e-17	100.00%	52	WP_001584850.1
Salmonella enterica	75.5	1	9e-17	100.00%	52	WP_001584850.1
Salmonella enterica	75.5	1	9e-17	100.00%	52	WP_001584850.1
Salmonella enterica	75.5	1	9e-17	100.00%	52	WP_001584850.1
Salmonella enterica	75.5	1	9e-17	100.00%	52	WP_001584850.1
Salmonella enterica	75.5	1	9e-17	100.00%	52	WP_001584850.1
Salmonella enterica	75.5	1	9e-17	100.00%	52	WP_001584850.1
Salmonella enterica	75.5	1	9e-17	100.00%	52	WP_001584850.1
Salmonella enterica	75.5	1	9e-17	100.00%	52	WP_001584850.1
Salmonella enterica	75.5	1	9e-17	100.00%	52	WP_001584850.1
Salmonella enterica	75.5	1	9e-17	100.00%	52	WP_001584850.1
Salmonella enterica	75.5	1	9e-17	100.00%	52	WP_001584850.1
Salmonella enterica	75.5	1	9e-17	100.00%	52	WP_001584850.1
Salmonella enterica	75.5	1	9e-17	100.00%	52	WP_001584850.1
Salmonella enterica	75.5	1	9e-17	100.00%	52	WP_001584850.1
Salmonella enterica	75.5	1	9e-17	100.00%	52	WP_001584850.1
Salmonella enterica	75.5	1	9e-17	100.00%	52	WP_001584850.1
Salmonella enterica	75.5	1	9e-17	100.00%	52	WP_001584850.1
Salmonella enterica subsp. enterica serovar Typhimurium	75.5	1	9e-17	100.00%	52	WP_001584850.1
Salmonella enterica subsp. enterica serovar Typhimurium	75.5	1	9e-17	100.00%	52	WP_001584850.1
Salmonella enterica subsp. enterica serovar Typhimurium	75.5	1	9e-17	100.00%	52	WP_001584850.1
Salmonella enterica subsp. enterica serovar Typhimurium	75.5	1	9e-17	100.00%	52	WP_001584850.1
Salmonella enterica subsp. enterica serovar Typhimurium	75.5	1	9e-17	100.00%	52	WP_001584850.1
Salmonella enterica subsp. enterica serovar Typhimurium	75.5	1	9e-17	100.00%	52	WP_001584850.1
Salmonella enterica subsp. enterica serovar Typhimurium	75.5	1	9e-17	100.00%	52	WP_001584850.1
Salmonella enterica subsp. enterica serovar Typhimurium	75.5	1	9e-17	100.00%	52	WP_001584850.1
Salmonella enterica subsp. enterica serovar Typhimurium	75.5	1	9e-17	100.00%	52	WP_001584850.1
Salmonella enterica subsp. enterica serovar Typhimurium	75.5	1	9e-17	100.00%	52	WP_001584850.1
Salmonella enterica subsp. enterica serovar Typhimurium	75.5	1	9e-17	100.00%	52	WP_001584850.1
Salmonella enterica subsp. enterica serovar Typhimurium	75.5	1	9e-17	100.00%	52	WP_001584850.1
Salmonella enterica subsp. enterica serovar Typhimurium	75.5	1	9e-17	100.00%	52	WP_001584850.1
Salmonella enterica subsp. enterica serovar Typhimurium	75.5	1	9e-17	100.00%	52	WP_001584850.1
Salmonella enterica subsp. enterica serovar Typhimurium	75.5	1	9e-17	100.00%	52	WP_001584850.1
Salmonella enterica subsp. enterica serovar Typhimurium	75.5	1	9e-17	100.00%	52	WP_001584850.1
Salmonella enterica subsp. enterica serovar Typhimurium	75.5	1	9e-17	100.00%	52	WP_001584850.1
Salmonella enterica subsp. enterica serovar Typhimurium	75.5	1	9e-17	100.00%	52	WP_001584850.1
Salmonella enterica subsp. enterica serovar Typhimurium	75.5	1	9e-17	100.00%	52	WP_001584850.1
Salmonella enterica subsp. enterica serovar Typhimurium	75.5	1	9e-17	100.00%	52	WP_001584850.1
Salmonella enterica subsp. enterica serovar Typhimurium	75.5	1	9e-17	100.00%	52	WP_001584850.1
Salmonella enterica subsp. enterica serovar Typhimurium	75.5	1	9e-17	100.00%	52	WP_001584850.1
Salmonella enterica subsp. enterica serovar Typhimurium	75.5	1	9e-17	100.00%	52	WP_001584850.1
Salmonella enterica subsp. enterica serovar Typhimurium	75.5	1	9e-17	100.00%	52	WP_001584850.1
Salmonella enterica subsp. enterica serovar Typhimurium	75.5	1	9e-17	100.00%	52	WP_001584850.1
Salmonella enterica subsp. enterica serovar Typhimurium	75.5	1	9e-17	100.00%	52	WP_001584850.1
Salmonella enterica subsp. enterica serovar Typhimurium	75.5	1	9e-17	100.00%	52	WP_001584850.1
Salmonella enterica subsp. enterica serovar Typhimurium	75.5	1	9e-17	100.00%	52	WP_001584850.1
Salmonella enterica subsp. enterica serovar Typhimurium	75.5	1	9e-17	100.00%	52	WP_001584850.1
Salmonella enterica subsp. enterica serovar Typhimurium	75.5	1	9e-17	100.00%	52	WP_001584850.1
Salmonella enterica subsp. enterica serovar Typhimurium	75.5	1	9e-17	100.00%	52	WP_001584850.1
Salmonella enterica subsp. enterica serovar Typhimurium	75.5	1	9e-17	100.00%	52	WP_001584850.1
Salmonella enterica subsp. enterica serovar Typhimurium	75.5	1	9e-17	100.00%	52	WP_001584850.1
Salmonella enterica subsp. enterica serovar Typhimurium	75.5	1	9e-17	100.00%	52	WP_001584850.1
Salmonella enterica subsp. enterica serovar Typhimurium	75.5	1	9e-17	100.00%	52	WP_001584850.1
Salmonella enterica subsp. enterica serovar Typhimurium	75.5	1	9e-17	100.00%	52	WP_001584850.1
Salmonella enterica subsp. enterica serovar Typhimurium	75.5	1	9e-17	100.00%	52	WP_001584850.1
Salmonella enterica subsp. enterica serovar Typhimurium	75.5	1	9e-17	100.00%	52	WP_001584850.1
Salmonella enterica subsp. enterica serovar Typhimurium	75.5	1	9e-17	100.00%	52	WP_001584850.1
Salmonella enterica subsp. enterica serovar Typhimurium	75.5	1	9e-17	100.00%	52	WP_001584850.1
Salmonella enterica subsp. enterica serovar Typhimurium	75.5	1	9e-17	100.00%	52	WP_001584850.1
Salmonella enterica subsp. enterica serovar Typhimurium	75.5	1	9e-17	100.00%	52	WP_001584850.1
Salmonella enterica subsp. enterica serovar Typhimurium	75.5	1	9e-17	100.00%	52	WP_001584850.1
Salmonella enterica subsp. enterica serovar Typhimurium	75.5	1	9e-17	100.00%	52	WP_001584850.1
Salmonella enterica subsp. enterica serovar Typhimurium	75.5	1	9e-17	100.00%	52	WP_001584850.1
Salmonella enterica subsp. enterica serovar Typhimurium	75.5	1	9e-17	100.00%	52	WP_001584850.1
Salmonella enterica subsp. enterica serovar Kottbus	75.5	1	9e-17	100.00%	52	WP_001584850.1
Salmonella enterica subsp. enterica serovar Reading	75.5	1	9e-17	100.00%	52	WP_001584850.1
Salmonella enterica subsp. enterica serovar Reading	75.5	1	9e-17	100.00%	52	WP_001584850.1
Salmonella enterica subsp. enterica serovar Derby	75.5	1	9e-17	100.00%	52	WP_001584850.1
Salmonella enterica subsp. enterica serovar Typhimurium	75.5	1	9e-17	100.00%	52	WP_001584850.1
Salmonella enterica subsp. enterica	75.5	1	9e-17	100.00%	52	WP_001584850.1
Salmonella enterica subsp. enterica serovar Singapore	75.5	1	9e-17	100.00%	52	WP_001584850.1
Salmonella enterica subsp. enterica serovar Singapore	75.5	1	9e-17	100.00%	52	WP_001584850.1
Salmonella enterica subsp. enterica	75.5	1	9e-17	100.00%	52	WP_001584850.1
Salmonella enterica subsp. enterica	75.5	1	9e-17	100.00%	52	WP_001584850.1
Salmonella enterica subsp. enterica	75.5	1	9e-17	100.00%	52	WP_001584850.1
Salmonella enterica subsp. enterica	75.5	1	9e-17	100.00%	52	WP_001584850.1
Salmonella enterica subsp. enterica	75.5	1	9e-17	100.00%	52	WP_001584850.1
Salmonella enterica subsp. enterica	75.5	1	9e-17	100.00%	52	WP_001584850.1
Salmonella enterica subsp. enterica	75.5	1	9e-17	100.00%	52	WP_001584850.1
Salmonella enterica subsp. enterica	75.5	1	9e-17	100.00%	52	WP_001584850.1
Salmonella sp. D5-9891	75.5	1	9e-17	100.00%	52	WP_001584850.1
Salmonella enterica subsp. enterica	75.5	1	9e-17	100.00%	52	WP_001584850.1
Salmonella enterica subsp. enterica	75.5	1	9e-17	100.00%	52	WP_001584850.1
Salmonella enterica	75.5	1	9e-17	100.00%	52	WP_001584850.1
Salmonella enterica subsp. enterica serovar Typhimurium	75.5	1	9e-17	100.00%	52	WP_001584850.1
Salmonella enterica	75.5	1	9e-17	100.00%	52	WP_001584850.1
Salmonella enterica	75.5	1	9e-17	100.00%	52	WP_001584850.1
Salmonella enterica subsp. enterica serovar Typhimurium	75.5	1	9e-17	100.00%	52	WP_001584850.1
Salmonella enterica subsp. enterica serovar Typhimurium	75.5	1	9e-17	100.00%	52	WP_001584850.1
Salmonella enterica subsp. enterica serovar Typhimurium	75.5	1	9e-17	100.00%	52	WP_001584850.1
Salmonella enterica subsp. enterica serovar Typhimurium	75.5	1	9e-17	100.00%	52	WP_001584850.1
Salmonella enterica subsp. enterica serovar Typhimurium	75.5	1	9e-17	100.00%	52	WP_001584850.1
Salmonella enterica subsp. enterica serovar Typhimurium	75.5	1	9e-17	100.00%	52	WP_001584850.1
Salmonella enterica subsp. enterica serovar Typhimurium	75.5	1	9e-17	100.00%	52	WP_001584850.1
Salmonella enterica subsp. enterica serovar Typhimurium	75.5	1	9e-17	100.00%	52	WP_001584850.1
Salmonella enterica subsp. enterica serovar Typhimurium	75.5	1	9e-17	100.00%	52	WP_001584850.1
Salmonella enterica subsp. enterica serovar Typhimurium	75.5	1	9e-17	100.00%	52	WP_001584850.1
Salmonella enterica subsp. enterica serovar Typhimurium	75.5	1	9e-17	100.00%	52	WP_001584850.1
Salmonella enterica subsp. enterica serovar Typhimurium	75.5	1	9e-17	100.00%	52	WP_001584850.1
Salmonella enterica subsp. enterica serovar Typhimurium	75.5	1	9e-17	100.00%	52	WP_001584850.1
Salmonella enterica subsp. enterica serovar Typhimurium	75.5	1	9e-17	100.00%	52	WP_001584850.1
Salmonella enterica subsp. enterica serovar Typhimurium	75.5	1	9e-17	100.00%	52	WP_001584850.1
Salmonella enterica subsp. enterica serovar Typhimurium	75.5	1	9e-17	100.00%	52	WP_001584850.1
Salmonella enterica subsp. enterica serovar Typhimurium	75.5	1	9e-17	100.00%	52	WP_001584850.1
Salmonella enterica subsp. enterica serovar Typhimurium	75.5	1	9e-17	100.00%	52	WP_001584850.1
Salmonella enterica subsp. enterica serovar Typhimurium str. SARA13	75.5	1	9e-17	100.00%	52	WP_001584850.1
Salmonella enterica subsp. enterica serovar Typhimurium	75.5	1	9e-17	100.00%	52	WP_001584850.1
Salmonella enterica subsp. enterica serovar Typhimurium	75.5	1	9e-17	100.00%	52	WP_001584850.1
Salmonella enterica subsp. enterica serovar Typhimurium	75.5	1	9e-17	100.00%	52	WP_001584850.1
Salmonella enterica subsp. enterica serovar Typhimurium	75.5	1	9e-17	100.00%	52	WP_001584850.1
Salmonella enterica subsp. enterica serovar Typhimurium	75.5	1	9e-17	100.00%	52	WP_001584850.1
Salmonella enterica subsp. enterica serovar Typhimurium	75.5	1	9e-17	100.00%	52	WP_001584850.1
Salmonella enterica subsp. enterica serovar Typhimurium	75.5	1	9e-17	100.00%	52	WP_001584850.1
Salmonella enterica subsp. enterica serovar Typhimurium	75.5	1	9e-17	100.00%	52	WP_001584850.1
Salmonella enterica	75.5	1	9e-17	100.00%	52	WP_001584850.1
Salmonella enterica	75.5	1	9e-17	100.00%	52	WP_001584850.1
Salmonella enterica	75.5	1	9e-17	100.00%	52	WP_001584850.1
Salmonella enterica	75.5	1	9e-17	100.00%	52	WP_001584850.1
Salmonella enterica	75.5	1	9e-17	100.00%	52	WP_001584850.1
Salmonella enterica	75.5	1	9e-17	100.00%	52	WP_001584850.1
Salmonella enterica	75.5	1	9e-17	100.00%	52	WP_001584850.1
Salmonella enterica subsp. enterica serovar Newport	75.5	1	9e-17	100.00%	52	WP_001584850.1
Salmonella enterica subsp. enterica serovar Typhimurium	75.5	1	9e-17	100.00%	52	WP_001584850.1
Salmonella enterica subsp. enterica serovar Typhimurium	75.5	1	9e-17	100.00%	52	WP_001584850.1
Salmonella enterica subsp. enterica serovar Typhimurium	75.5	1	9e-17	100.00%	52	WP_001584850.1
Salmonella enterica subsp. enterica serovar Saintpaul	75.5	1	9e-17	100.00%	52	WP_001584850.1
Salmonella enterica	75.5	1	9e-17	100.00%	52	WP_001584850.1
Salmonella enterica	75.5	1	9e-17	100.00%	52	WP_001584850.1
Salmonella enterica	75.5	1	9e-17	100.00%	52	WP_001584850.1
Salmonella enterica	75.5	1	9e-17	100.00%	52	WP_001584850.1
Salmonella enterica	75.5	1	9e-17	100.00%	52	WP_001584850.1
Salmonella enterica	75.5	1	9e-17	100.00%	52	WP_001584850.1
Salmonella enterica	75.5	1	9e-17	100.00%	52	WP_001584850.1
Salmonella enterica	75.5	1	9e-17	100.00%	52	WP_001584850.1
Salmonella enterica	75.5	1	9e-17	100.00%	52	WP_001584850.1
Salmonella enterica	75.5	1	9e-17	100.00%	52	WP_001584850.1
Salmonella enterica	75.5	1	9e-17	100.00%	52	WP_001584850.1
Salmonella enterica	75.5	1	9e-17	100.00%	52	WP_001584850.1
Salmonella enterica	75.5	1	9e-17	100.00%	52	WP_001584850.1
Salmonella enterica	75.5	1	9e-17	100.00%	52	WP_001584850.1
Salmonella enterica	75.5	1	9e-17	100.00%	52	WP_001584850.1
Salmonella enterica	75.5	1	9e-17	100.00%	52	WP_001584850.1
Salmonella enterica	75.5	1	9e-17	100.00%	52	WP_001584850.1
Salmonella enterica	75.5	1	9e-17	100.00%	52	WP_001584850.1
Salmonella enterica	75.5	1	9e-17	100.00%	52	WP_001584850.1
Salmonella enterica	75.5	1	9e-17	100.00%	52	WP_001584850.1
Salmonella enterica	75.5	1	9e-17	100.00%	52	WP_001584850.1
Salmonella enterica	75.5	1	9e-17	100.00%	52	WP_001584850.1
Salmonella enterica	75.5	1	9e-17	100.00%	52	WP_001584850.1
Salmonella enterica	75.5	1	9e-17	100.00%	52	WP_001584850.1
Salmonella enterica	75.5	1	9e-17	100.00%	52	WP_001584850.1
Salmonella enterica	75.5	1	9e-17	100.00%	52	WP_001584850.1
Salmonella enterica	75.5	1	9e-17	100.00%	52	WP_001584850.1
Salmonella enterica	75.5	1	9e-17	100.00%	52	WP_001584850.1
Salmonella enterica	75.5	1	9e-17	100.00%	52	WP_001584850.1
Salmonella enterica	75.5	1	9e-17	100.00%	52	WP_001584850.1
Salmonella enterica	75.5	1	9e-17	100.00%	52	WP_001584850.1
Salmonella enterica	75.5	1	9e-17	100.00%	52	WP_001584850.1
Salmonella enterica	75.5	1	9e-17	100.00%	52	WP_001584850.1
Salmonella enterica	75.5	1	9e-17	100.00%	52	WP_001584850.1
Salmonella enterica	75.5	1	9e-17	100.00%	52	WP_001584850.1
Salmonella enterica	75.5	1	9e-17	100.00%	52	WP_001584850.1
Salmonella enterica	75.5	1	9e-17	100.00%	52	WP_001584850.1
Salmonella enterica	75.5	1	9e-17	100.00%	52	WP_001584850.1
Salmonella enterica	75.5	1	9e-17	100.00%	52	WP_001584850.1
Salmonella enterica	75.5	1	9e-17	100.00%	52	WP_001584850.1
Salmonella enterica	75.5	1	9e-17	100.00%	52	WP_001584850.1
Salmonella enterica	75.5	1	9e-17	100.00%	52	WP_001584850.1
Salmonella enterica	75.5	1	9e-17	100.00%	52	WP_001584850.1
Salmonella enterica	75.5	1	9e-17	100.00%	52	WP_001584850.1
Salmonella enterica	75.5	1	9e-17	100.00%	52	WP_001584850.1
Salmonella enterica	75.5	1	9e-17	100.00%	52	WP_001584850.1
Salmonella enterica	75.5	1	9e-17	100.00%	52	WP_001584850.1
Salmonella enterica	75.5	1	9e-17	100.00%	52	WP_001584850.1
Salmonella enterica	75.5	1	9e-17	100.00%	52	WP_001584850.1
Salmonella enterica	75.5	1	9e-17	100.00%	52	WP_001584850.1
Salmonella enterica subsp. enterica serovar Derby	75.5	1	9e-17	100.00%	52	WP_001584850.1
Salmonella enterica subsp. enterica serovar Derby	75.5	1	9e-17	100.00%	52	WP_001584850.1
Salmonella enterica subsp. enterica serovar Derby	75.5	1	9e-17	100.00%	52	WP_001584850.1
Salmonella enterica subsp. enterica serovar Derby	75.5	1	9e-17	100.00%	52	WP_001584850.1
Salmonella enterica subsp. enterica serovar Derby	75.5	1	9e-17	100.00%	52	WP_001584850.1
Salmonella enterica subsp. enterica serovar Derby	75.5	1	9e-17	100.00%	52	WP_001584850.1
Salmonella enterica subsp. enterica serovar Derby	75.5	1	9e-17	100.00%	52	WP_001584850.1
Salmonella enterica subsp. enterica serovar Derby	75.5	1	9e-17	100.00%	52	WP_001584850.1
Salmonella enterica subsp. enterica serovar Derby	75.5	1	9e-17	100.00%	52	WP_001584850.1
Salmonella enterica subsp. enterica serovar Derby	75.5	1	9e-17	100.00%	52	WP_001584850.1
Salmonella enterica subsp. enterica serovar Derby	75.5	1	9e-17	100.00%	52	WP_001584850.1
Salmonella enterica subsp. enterica serovar Derby	75.5	1	9e-17	100.00%	52	WP_001584850.1
Salmonella enterica subsp. enterica serovar Derby	75.5	1	9e-17	100.00%	52	WP_001584850.1
Salmonella enterica subsp. enterica serovar Derby	75.5	1	9e-17	100.00%	52	WP_001584850.1
Salmonella enterica subsp. enterica serovar Derby	75.5	1	9e-17	100.00%	52	WP_001584850.1
Salmonella enterica subsp. enterica serovar Derby	75.5	1	9e-17	100.00%	52	WP_001584850.1
Salmonella enterica subsp. enterica serovar Derby	75.5	1	9e-17	100.00%	52	WP_001584850.1
Salmonella enterica subsp. enterica serovar Derby	75.5	1	9e-17	100.00%	52	WP_001584850.1
Salmonella enterica subsp. enterica serovar Derby	75.5	1	9e-17	100.00%	52	WP_001584850.1
Salmonella enterica subsp. enterica serovar Derby	75.5	1	9e-17	100.00%	52	WP_001584850.1
Salmonella enterica subsp. enterica serovar Derby	75.5	1	9e-17	100.00%	52	WP_001584850.1
Salmonella enterica subsp. enterica serovar Derby	75.5	1	9e-17	100.00%	52	WP_001584850.1
Salmonella enterica subsp. enterica serovar Derby	75.5	1	9e-17	100.00%	52	WP_001584850.1
Salmonella enterica subsp. enterica serovar Derby	75.5	1	9e-17	100.00%	52	WP_001584850.1
Salmonella enterica subsp. enterica serovar Derby	75.5	1	9e-17	100.00%	52	WP_001584850.1
Salmonella enterica subsp. enterica serovar Derby	75.5	1	9e-17	100.00%	52	WP_001584850.1
Salmonella enterica subsp. enterica serovar Derby	75.5	1	9e-17	100.00%	52	WP_001584850.1
Salmonella enterica subsp. enterica serovar Derby	75.5	1	9e-17	100.00%	52	WP_001584850.1
Salmonella enterica subsp. enterica serovar Derby	75.5	1	9e-17	100.00%	52	WP_001584850.1
Salmonella enterica subsp. enterica serovar Derby	75.5	1	9e-17	100.00%	52	WP_001584850.1
Salmonella enterica	75.5	1	9e-17	100.00%	52	WP_001584850.1
Salmonella enterica	75.5	1	9e-17	100.00%	52	WP_001584850.1
Salmonella enterica	75.5	1	9e-17	100.00%	52	WP_001584850.1
Salmonella enterica subsp. enterica serovar Typhimurium var. 5-	75.5	1	9e-17	100.00%	52	WP_001584850.1
Salmonella enterica subsp. enterica serovar Paratyphi B	75.5	1	9e-17	100.00%	52	WP_001584850.1
Salmonella enterica subsp. enterica serovar Typhimurium	75.5	1	9e-17	100.00%	52	WP_001584850.1
Salmonella enterica subsp. enterica serovar Choleraesuis	75.5	1	9e-17	100.00%	52	WP_001584850.1
Salmonella enterica subsp. enterica serovar Typhimurium	75.5	1	9e-17	100.00%	52	WP_001584850.1
Salmonella enterica subsp. enterica serovar Typhimurium	75.5	1	9e-17	100.00%	52	WP_001584850.1
Salmonella enterica subsp. enterica serovar Paratyphi B	75.5	1	9e-17	100.00%	52	WP_001584850.1
Salmonella enterica subsp. enterica serovar Newlands	75.5	1	9e-17	100.00%	52	WP_001584850.1
Salmonella enterica	75.5	1	9e-17	100.00%	52	WP_001584850.1
Salmonella enterica	75.5	1	9e-17	100.00%	52	WP_001584850.1
Salmonella enterica	75.5	1	9e-17	100.00%	52	WP_001584850.1
Salmonella enterica	75.5	1	9e-17	100.00%	52	WP_001584850.1
Salmonella enterica	75.5	1	9e-17	100.00%	52	WP_001584850.1
Salmonella enterica	75.5	1	9e-17	100.00%	52	WP_001584850.1
Salmonella enterica	75.5	1	9e-17	100.00%	52	WP_001584850.1
Salmonella enterica	75.5	1	9e-17	100.00%	52	WP_001584850.1
Salmonella enterica	75.5	1	9e-17	100.00%	52	WP_001584850.1
Salmonella enterica	75.5	1	9e-17	100.00%	52	WP_001584850.1
Salmonella enterica	75.5	1	9e-17	100.00%	52	WP_001584850.1
Salmonella enterica	75.5	1	9e-17	100.00%	52	WP_001584850.1
Salmonella enterica	75.5	1	9e-17	100.00%	52	WP_001584850.1
Salmonella enterica	75.5	1	9e-17	100.00%	52	WP_001584850.1
Salmonella enterica	75.5	1	9e-17	100.00%	52	WP_001584850.1
Salmonella enterica	75.5	1	9e-17	100.00%	52	WP_001584850.1
Salmonella enterica	75.5	1	9e-17	100.00%	52	WP_001584850.1
Salmonella enterica	75.5	1	9e-17	100.00%	52	WP_001584850.1
Salmonella enterica	75.5	1	9e-17	100.00%	52	WP_001584850.1
Salmonella enterica	75.5	1	9e-17	100.00%	52	WP_001584850.1
Salmonella enterica	75.5	1	9e-17	100.00%	52	WP_001584850.1
Salmonella enterica	75.5	1	9e-17	100.00%	52	WP_001584850.1
Salmonella enterica	75.5	1	9e-17	100.00%	52	WP_001584850.1
Salmonella enterica	75.5	1	9e-17	100.00%	52	WP_001584850.1
Salmonella enterica	75.5	1	9e-17	100.00%	52	WP_001584850.1
Salmonella enterica	75.5	1	9e-17	100.00%	52	WP_001584850.1
Salmonella enterica	75.5	1	9e-17	100.00%	52	WP_001584850.1
Salmonella enterica	75.5	1	9e-17	100.00%	52	WP_001584850.1
Salmonella enterica	75.5	1	9e-17	100.00%	52	WP_001584850.1
Salmonella enterica subsp. enterica serovar Typhimurium	75.5	1	9e-17	100.00%	52	WP_001584850.1
Salmonella enterica subsp. enterica serovar Typhimurium	75.5	1	9e-17	100.00%	52	WP_001584850.1
Salmonella enterica subsp. enterica serovar Typhimurium	75.5	1	9e-17	100.00%	52	WP_001584850.1
Salmonella enterica subsp. enterica serovar Typhimurium	75.5	1	9e-17	100.00%	52	WP_001584850.1
Salmonella enterica subsp. enterica serovar Typhimurium	75.5	1	9e-17	100.00%	52	WP_001584850.1
Salmonella enterica subsp. enterica serovar Typhimurium	75.5	1	9e-17	100.00%	52	WP_001584850.1
Salmonella enterica subsp. enterica serovar Typhimurium	75.5	1	9e-17	100.00%	52	WP_001584850.1
Salmonella enterica subsp. enterica serovar Typhimurium	75.5	1	9e-17	100.00%	52	WP_001584850.1
Salmonella enterica subsp. enterica serovar Typhimurium	75.5	1	9e-17	100.00%	52	WP_001584850.1
Salmonella enterica subsp. enterica serovar Typhimurium	75.5	1	9e-17	100.00%	52	WP_001584850.1
Salmonella enterica subsp. enterica serovar Typhimurium	75.5	1	9e-17	100.00%	52	WP_001584850.1
Salmonella enterica subsp. enterica serovar Derby	75.5	1	9e-17	100.00%	52	WP_001584850.1
Salmonella enterica subsp. enterica	75.5	1	9e-17	100.00%	52	WP_001584850.1
Salmonella enterica subsp. enterica serovar Paratyphi C	75.5	1	9e-17	100.00%	52	WP_001584850.1
Salmonella enterica subsp. enterica serovar Paratyphi C	75.5	1	9e-17	100.00%	52	WP_001584850.1
Salmonella enterica subsp. enterica serovar Paratyphi C	75.5	1	9e-17	100.00%	52	WP_001584850.1
Salmonella enterica subsp. enterica serovar Paratyphi C	75.5	1	9e-17	100.00%	52	WP_001584850.1
Salmonella enterica subsp. enterica serovar Paratyphi C	75.5	1	9e-17	100.00%	52	WP_001584850.1
Salmonella enterica subsp. enterica serovar Paratyphi C	75.5	1	9e-17	100.00%	52	WP_001584850.1
Salmonella enterica subsp. enterica serovar Paratyphi C	75.5	1	9e-17	100.00%	52	WP_001584850.1
Salmonella enterica subsp. enterica serovar Paratyphi C	75.5	1	9e-17	100.00%	52	WP_001584850.1
Salmonella enterica subsp. enterica serovar Paratyphi C	75.5	1	9e-17	100.00%	52	WP_001584850.1
Salmonella enterica subsp. enterica serovar Paratyphi C	75.5	1	9e-17	100.00%	52	WP_001584850.1
Salmonella enterica subsp. enterica serovar Paratyphi C	75.5	1	9e-17	100.00%	52	WP_001584850.1
Salmonella enterica subsp. enterica	75.5	1	9e-17	100.00%	52	WP_001584850.1
Salmonella enterica subsp. enterica	75.5	1	9e-17	100.00%	52	WP_001584850.1
Salmonella enterica subsp. enterica	75.5	1	9e-17	100.00%	52	WP_001584850.1
Salmonella enterica subsp. enterica	75.5	1	9e-17	100.00%	52	WP_001584850.1
Salmonella enterica subsp. enterica	75.5	1	9e-17	100.00%	52	WP_001584850.1
Salmonella enterica subsp. enterica	75.5	1	9e-17	100.00%	52	WP_001584850.1
Salmonella enterica subsp. enterica serovar Thompson	75.5	1	9e-17	100.00%	52	WP_001584850.1
Salmonella enterica subsp. enterica serovar Typhimurium	75.5	1	9e-17	100.00%	52	WP_001584850.1
Salmonella enterica subsp. enterica	75.5	1	9e-17	100.00%	52	WP_001584850.1
Salmonella enterica subsp. enterica serovar Typhimurium	75.5	1	9e-17	100.00%	52	WP_001584850.1
Salmonella enterica subsp. enterica serovar Saintpaul	75.5	1	9e-17	100.00%	52	WP_001584850.1
Salmonella enterica subsp. enterica serovar Saintpaul	75.5	1	9e-17	100.00%	52	WP_001584850.1
Salmonella enterica subsp. enterica serovar Saintpaul	75.5	1	9e-17	100.00%	52	WP_001584850.1
Salmonella enterica subsp. enterica serovar Anatum	75.5	1	9e-17	100.00%	52	WP_001584850.1
Salmonella enterica subsp. enterica serovar Anatum	75.5	1	9e-17	100.00%	52	WP_001584850.1
Salmonella enterica subsp. enterica serovar Bovismorbificans	75.5	1	9e-17	100.00%	52	WP_001584850.1
Salmonella enterica subsp. enterica serovar Anatum	75.5	1	9e-17	100.00%	52	WP_001584850.1
Salmonella enterica subsp. enterica serovar Anatum	75.5	1	9e-17	100.00%	52	WP_001584850.1
Salmonella enterica subsp. enterica serovar Typhimurium	75.5	1	9e-17	100.00%	52	WP_001584850.1
Salmonella enterica subsp. enterica serovar Anatum	75.5	1	9e-17	100.00%	52	WP_001584850.1
Salmonella enterica subsp. enterica serovar Bovismorbificans	75.5	1	9e-17	100.00%	52	WP_001584850.1
Salmonella enterica subsp. enterica serovar Anatum	75.5	1	9e-17	100.00%	52	WP_001584850.1
Salmonella enterica subsp. enterica serovar Saintpaul	75.5	1	9e-17	100.00%	52	WP_001584850.1
Salmonella enterica subsp. enterica serovar Braenderup	75.5	1	9e-17	100.00%	52	WP_001584850.1
Salmonella enterica subsp. enterica serovar Braenderup	75.5	1	9e-17	100.00%	52	WP_001584850.1
Salmonella enterica subsp. enterica serovar Saintpaul	75.5	1	9e-17	100.00%	52	WP_001584850.1
Salmonella enterica subsp. enterica serovar Newport str. CVM75_1280	75.5	1	9e-17	100.00%	52	WP_001584850.1
Salmonella enterica subsp. enterica serovar Enteritidis str. SHSE001	75.5	1	9e-17	100.00%	52	WP_001584850.1
Salmonella enterica subsp. enterica serovar Enteritidis str. SHSE004	75.5	1	9e-17	100.00%	52	WP_001584850.1
Salmonella enterica subsp. arizonae	75.5	1	9e-17	100.00%	52	WP_001584850.1
Salmonella enterica subsp. enterica serovar Fillmore	75.5	1	9e-17	100.00%	52	WP_001584850.1
Salmonella enterica subsp. arizonae	75.5	1	9e-17	100.00%	52	WP_001584850.1
Salmonella enterica subsp. enterica serovar Montevideo	75.5	1	9e-17	100.00%	52	WP_001584850.1
Salmonella enterica subsp. enterica serovar Reading	75.5	1	9e-17	100.00%	52	WP_001584850.1
Salmonella enterica subsp. enterica serovar Reading	75.5	1	9e-17	100.00%	52	WP_001584850.1
Salmonella enterica subsp. arizonae	75.5	1	9e-17	100.00%	52	WP_001584850.1
Salmonella enterica	75.5	1	9e-17	100.00%	52	WP_001584850.1
Salmonella enterica	75.5	1	9e-17	100.00%	52	WP_001584850.1
Salmonella enterica	75.5	1	9e-17	100.00%	52	WP_001584850.1
Salmonella enterica	75.5	1	9e-17	100.00%	52	WP_001584850.1
Salmonella enterica	75.5	1	9e-17	100.00%	52	WP_001584850.1
Salmonella enterica	75.5	1	9e-17	100.00%	52	WP_001584850.1
Salmonella enterica subsp. enterica serovar Typhimurium	75.5	1	9e-17	100.00%	52	WP_001584850.1
Salmonella enterica subsp. enterica serovar Typhimurium	75.5	1	9e-17	100.00%	52	WP_001584850.1
Salmonella enterica subsp. enterica serovar Typhimurium	75.5	1	9e-17	100.00%	52	WP_001584850.1
Salmonella enterica subsp. enterica serovar Typhimurium	75.5	1	9e-17	100.00%	52	WP_001584850.1
Salmonella enterica subsp. enterica serovar Typhimurium	75.5	1	9e-17	100.00%	52	WP_001584850.1
Salmonella enterica subsp. enterica serovar Typhimurium	75.5	1	9e-17	100.00%	52	WP_001584850.1
Salmonella enterica subsp. enterica serovar Typhimurium	75.5	1	9e-17	100.00%	52	WP_001584850.1
Salmonella enterica subsp. enterica serovar Typhimurium	75.5	1	9e-17	100.00%	52	WP_001584850.1
Salmonella enterica subsp. enterica serovar Typhimurium	75.5	1	9e-17	100.00%	52	WP_001584850.1
Salmonella enterica subsp. enterica serovar Typhimurium	75.5	1	9e-17	100.00%	52	WP_001584850.1
Salmonella enterica	75.5	1	9e-17	100.00%	52	WP_001584850.1
Salmonella enterica subsp. enterica serovar Uganda	75.5	1	9e-17	100.00%	52	WP_001584850.1
Salmonella enterica subsp. enterica serovar Uganda	75.5	1	9e-17	100.00%	52	WP_001584850.1
Salmonella enterica subsp. enterica serovar Typhimurium	75.5	1	9e-17	100.00%	52	WP_001584850.1
Salmonella enterica	75.5	1	9e-17	100.00%	52	WP_001584850.1
Salmonella enterica	75.5	1	9e-17	100.00%	52	WP_001584850.1
Salmonella enterica	75.5	1	9e-17	100.00%	52	WP_001584850.1
Salmonella enterica	75.5	1	9e-17	100.00%	52	WP_001584850.1
Salmonella enterica	75.5	1	9e-17	100.00%	52	WP_001584850.1
Salmonella enterica subsp. enterica serovar Paratyphi B	75.5	1	9e-17	100.00%	52	WP_001584850.1
Salmonella enterica subsp. enterica serovar Typhimurium	75.5	1	9e-17	100.00%	52	WP_001584850.1
Salmonella enterica subsp. enterica serovar Typhimurium	75.5	1	9e-17	100.00%	52	WP_001584850.1
Salmonella enterica subsp. enterica serovar Typhimurium	75.5	1	9e-17	100.00%	52	WP_001584850.1
Salmonella enterica subsp. enterica serovar Typhimurium	75.5	1	9e-17	100.00%	52	WP_001584850.1
Salmonella enterica subsp. enterica serovar Typhimurium	75.5	1	9e-17	100.00%	52	WP_001584850.1
Salmonella enterica subsp. enterica serovar Typhimurium	75.5	1	9e-17	100.00%	52	WP_001584850.1
Salmonella enterica subsp. enterica serovar Java	75.5	1	9e-17	100.00%	52	WP_001584850.1
Salmonella enterica subsp. enterica serovar 9,12:l,v:- str. 94293	75.5	1	9e-17	100.00%	52	WP_001584850.1
Salmonella enterica subsp. enterica serovar Typhimurium str. 95799	75.5	1	9e-17	100.00%	52	WP_001584850.1
Salmonella enterica subsp. enterica serovar Typhimurium str. 98346	75.5	1	9e-17	100.00%	52	WP_001584850.1
Salmonella enterica subsp. enterica serovar Typhimurium str. 104772	75.5	1	9e-17	100.00%	52	WP_001584850.1
Salmonella enterica subsp. enterica serovar Typhimurium str. 108402	75.5	1	9e-17	100.00%	52	WP_001584850.1
Salmonella enterica subsp. enterica serovar Typhimurium str. 116045	75.5	1	9e-17	100.00%	52	WP_001584850.1
Salmonella enterica subsp. enterica serovar Orion	75.5	1	9e-17	100.00%	52	WP_001584850.1
Salmonella enterica subsp. enterica serovar Typhimurium	75.5	1	9e-17	100.00%	52	WP_001584850.1
Salmonella enterica subsp. enterica serovar Typhimurium	75.5	1	9e-17	100.00%	52	WP_001584850.1
Salmonella enterica subsp. enterica serovar Typhimurium	75.5	1	9e-17	100.00%	52	WP_001584850.1
Salmonella enterica subsp. enterica serovar Typhimurium	75.5	1	9e-17	100.00%	52	WP_001584850.1
Salmonella enterica subsp. enterica serovar Typhimurium	75.5	1	9e-17	100.00%	52	WP_001584850.1
Salmonella enterica subsp. enterica serovar Typhimurium	75.5	1	9e-17	100.00%	52	WP_001584850.1
Salmonella enterica subsp. enterica serovar Typhimurium	75.5	1	9e-17	100.00%	52	WP_001584850.1
Salmonella enterica subsp. enterica serovar Typhimurium	75.5	1	9e-17	100.00%	52	WP_001584850.1
Salmonella enterica subsp. enterica serovar Typhimurium	75.5	1	9e-17	100.00%	52	WP_001584850.1
Salmonella enterica subsp. enterica serovar Typhimurium	75.5	1	9e-17	100.00%	52	WP_001584850.1
Salmonella enterica subsp. enterica serovar Typhimurium	75.5	1	9e-17	100.00%	52	WP_001584850.1
Salmonella enterica subsp. enterica serovar Typhimurium	75.5	1	9e-17	100.00%	52	WP_001584850.1
Salmonella enterica subsp. enterica serovar Typhimurium	75.5	1	9e-17	100.00%	52	WP_001584850.1
Salmonella enterica subsp. enterica serovar Typhimurium	75.5	1	9e-17	100.00%	52	WP_001584850.1
Salmonella enterica subsp. enterica serovar Typhimurium str. ST1489	75.5	1	9e-17	100.00%	52	WP_001584850.1
Salmonella enterica subsp. enterica serovar Typhimurium	75.5	1	9e-17	100.00%	52	WP_001584850.1
Salmonella enterica subsp. enterica serovar Typhimurium	75.5	1	9e-17	100.00%	52	WP_001584850.1
Salmonella enterica subsp. enterica serovar Typhimurium	75.5	1	9e-17	100.00%	52	WP_001584850.1
Salmonella enterica subsp. enterica serovar Typhimurium	75.5	1	9e-17	100.00%	52	WP_001584850.1
Salmonella enterica subsp. enterica serovar Typhimurium	75.5	1	9e-17	100.00%	52	WP_001584850.1
Salmonella enterica subsp. enterica serovar Typhimurium	75.5	1	9e-17	100.00%	52	WP_001584850.1
Salmonella enterica subsp. enterica serovar Typhimurium	75.5	1	9e-17	100.00%	52	WP_001584850.1
Salmonella enterica subsp. enterica serovar Typhimurium str. 86-0368	75.5	1	9e-17	100.00%	52	WP_001584850.1
Salmonella enterica subsp. enterica serovar Typhimurium	75.5	1	9e-17	100.00%	52	WP_001584850.1
Salmonella enterica subsp. enterica serovar Kentucky	75.5	1	9e-17	100.00%	52	WP_001584850.1
Salmonella enterica subsp. enterica serovar Braenderup	75.5	1	9e-17	100.00%	52	WP_001584850.1
Salmonella enterica subsp. enterica serovar Braenderup	75.5	1	9e-17	100.00%	52	WP_001584850.1
Salmonella enterica subsp. enterica serovar Thompson	75.5	1	9e-17	100.00%	52	WP_001584850.1
Salmonella enterica	75.5	1	9e-17	100.00%	52	WP_001584850.1
Salmonella enterica	75.5	1	9e-17	100.00%	52	WP_001584850.1
Salmonella enterica	75.5	1	9e-17	100.00%	52	WP_001584850.1
Salmonella enterica	75.5	1	9e-17	100.00%	52	WP_001584850.1
Salmonella enterica	75.5	1	9e-17	100.00%	52	WP_001584850.1
Salmonella enterica	75.5	1	9e-17	100.00%	52	WP_001584850.1
Salmonella enterica	75.5	1	9e-17	100.00%	52	WP_001584850.1
Salmonella enterica	75.5	1	9e-17	100.00%	52	WP_001584850.1
Salmonella enterica	75.5	1	9e-17	100.00%	52	WP_001584850.1
Salmonella enterica	75.5	1	9e-17	100.00%	52	WP_001584850.1
Salmonella enterica	75.5	1	9e-17	100.00%	52	WP_001584850.1
Salmonella enterica	75.5	1	9e-17	100.00%	52	WP_001584850.1
Salmonella enterica	75.5	1	9e-17	100.00%	52	WP_001584850.1
Salmonella enterica	75.5	1	9e-17	100.00%	52	WP_001584850.1
Salmonella enterica	75.5	1	9e-17	100.00%	52	WP_001584850.1
Salmonella enterica	75.5	1	9e-17	100.00%	52	WP_001584850.1
Salmonella enterica	75.5	1	9e-17	100.00%	52	WP_001584850.1
Salmonella enterica	75.5	1	9e-17	100.00%	52	WP_001584850.1
Salmonella enterica	75.5	1	9e-17	100.00%	52	WP_001584850.1
Salmonella enterica	75.5	1	9e-17	100.00%	52	WP_001584850.1
Salmonella enterica	75.5	1	9e-17	100.00%	52	WP_001584850.1
Salmonella enterica	75.5	1	9e-17	100.00%	52	WP_001584850.1
Salmonella enterica	75.5	1	9e-17	100.00%	52	WP_001584850.1
Salmonella enterica	75.5	1	9e-17	100.00%	52	WP_001584850.1
Salmonella enterica	75.5	1	9e-17	100.00%	52	WP_001584850.1
Salmonella enterica	75.5	1	9e-17	100.00%	52	WP_001584850.1
Salmonella enterica	75.5	1	9e-17	100.00%	52	WP_001584850.1
Salmonella enterica	75.5	1	9e-17	100.00%	52	WP_001584850.1
Salmonella enterica	75.5	1	9e-17	100.00%	52	WP_001584850.1
Salmonella enterica	75.5	1	9e-17	100.00%	52	WP_001584850.1
Salmonella enterica	75.5	1	9e-17	100.00%	52	WP_001584850.1
Salmonella enterica	75.5	1	9e-17	100.00%	52	WP_001584850.1
Salmonella enterica	75.5	1	9e-17	100.00%	52	WP_001584850.1
Salmonella enterica	75.5	1	9e-17	100.00%	52	WP_001584850.1
Salmonella enterica	75.5	1	9e-17	100.00%	52	WP_001584850.1
Salmonella enterica	75.5	1	9e-17	100.00%	52	WP_001584850.1
Salmonella enterica	75.5	1	9e-17	100.00%	52	WP_001584850.1
Salmonella enterica	75.5	1	9e-17	100.00%	52	WP_001584850.1
Salmonella enterica	75.5	1	9e-17	100.00%	52	WP_001584850.1
Salmonella enterica	75.5	1	9e-17	100.00%	52	WP_001584850.1
Salmonella enterica	75.5	1	9e-17	100.00%	52	WP_001584850.1
Salmonella enterica	75.5	1	9e-17	100.00%	52	WP_001584850.1
Salmonella enterica	75.5	1	9e-17	100.00%	52	WP_001584850.1
Salmonella enterica	75.5	1	9e-17	100.00%	52	WP_001584850.1
Salmonella enterica	75.5	1	9e-17	100.00%	52	WP_001584850.1
Salmonella enterica	75.5	1	9e-17	100.00%	52	WP_001584850.1
Salmonella enterica subsp. enterica serovar Typhimurium	75.5	1	9e-17	100.00%	52	WP_001584850.1
Salmonella enterica subsp. enterica serovar Hadar	75.5	1	9e-17	100.00%	52	WP_001584850.1
Salmonella enterica subsp. enterica serovar Typhimurium	75.5	1	9e-17	100.00%	52	WP_001584850.1
Salmonella enterica subsp. enterica serovar Typhimurium	75.5	1	9e-17	100.00%	52	WP_001584850.1
Salmonella enterica subsp. enterica serovar Hadar	75.5	1	9e-17	100.00%	52	WP_001584850.1
Salmonella enterica subsp. enterica serovar Typhimurium var. 5-	75.5	1	9e-17	100.00%	52	WP_001584850.1
Salmonella enterica subsp. enterica serovar Typhimurium var. 5-	75.5	1	9e-17	100.00%	52	WP_001584850.1
Salmonella enterica subsp. enterica serovar Saintpaul	75.5	1	9e-17	100.00%	52	WP_001584850.1
Salmonella enterica subsp. enterica serovar Saintpaul	75.5	1	9e-17	100.00%	52	WP_001584850.1
Salmonella enterica subsp. enterica serovar Kentucky	75.5	1	9e-17	100.00%	52	WP_001584850.1
Salmonella enterica subsp. enterica serovar Litchfield	75.5	1	9e-17	100.00%	52	WP_001584850.1
Salmonella enterica subsp. enterica serovar Saintpaul	75.5	1	9e-17	100.00%	52	WP_001584850.1
Salmonella enterica subsp. enterica serovar Saintpaul	75.5	1	9e-17	100.00%	52	WP_001584850.1
Salmonella enterica subsp. enterica serovar Reading	75.5	1	9e-17	100.00%	52	WP_001584850.1
Salmonella enterica subsp. enterica serovar Kentucky	75.5	1	9e-17	100.00%	52	WP_001584850.1
Salmonella enterica subsp. enterica serovar Saintpaul	75.5	1	9e-17	100.00%	52	WP_001584850.1
Salmonella enterica subsp. enterica serovar Hadar	75.5	1	9e-17	100.00%	52	WP_001584850.1
Salmonella enterica subsp. enterica serovar Typhimurium var. 5-	75.5	1	9e-17	100.00%	52	WP_001584850.1
Salmonella enterica subsp. enterica serovar Derby	75.5	1	9e-17	100.00%	52	WP_001584850.1
Salmonella enterica subsp. enterica serovar Typhimurium var. 5-	75.5	1	9e-17	100.00%	52	WP_001584850.1
Salmonella enterica subsp. enterica serovar Typhimurium	75.5	1	9e-17	100.00%	52	WP_001584850.1
Salmonella enterica subsp. enterica serovar Derby	75.5	1	9e-17	100.00%	52	WP_001584850.1
Salmonella enterica subsp. enterica serovar Kentucky	75.5	1	9e-17	100.00%	52	WP_001584850.1
Salmonella enterica subsp. enterica serovar Typhimurium var. 5-	75.5	1	9e-17	100.00%	52	WP_001584850.1
Salmonella enterica subsp. enterica serovar Typhimurium	75.5	1	9e-17	100.00%	52	WP_001584850.1
Salmonella enterica subsp. enterica serovar Typhimurium	75.5	1	9e-17	100.00%	52	WP_001584850.1
Salmonella enterica subsp. enterica serovar Anatum	75.5	1	9e-17	100.00%	52	WP_001584850.1
Salmonella enterica subsp. enterica serovar Typhimurium var. 5-	75.5	1	9e-17	100.00%	52	WP_001584850.1
Salmonella enterica subsp. enterica serovar Saintpaul	75.5	1	9e-17	100.00%	52	WP_001584850.1
Salmonella enterica subsp. enterica serovar Saintpaul	75.5	1	9e-17	100.00%	52	WP_001584850.1
Salmonella enterica subsp. enterica serovar Saintpaul	75.5	1	9e-17	100.00%	52	WP_001584850.1
Salmonella enterica subsp. enterica serovar Saintpaul	75.5	1	9e-17	100.00%	52	WP_001584850.1
Salmonella enterica subsp. enterica serovar Saintpaul	75.5	1	9e-17	100.00%	52	WP_001584850.1
Salmonella enterica subsp. enterica serovar Litchfield	75.5	1	9e-17	100.00%	52	WP_001584850.1
Salmonella enterica subsp. enterica serovar Typhimurium	75.5	1	9e-17	100.00%	52	WP_001584850.1
Salmonella enterica subsp. enterica serovar Typhimurium	75.5	1	9e-17	100.00%	52	WP_001584850.1
Salmonella enterica subsp. enterica serovar Typhimurium var. 5-	75.5	1	9e-17	100.00%	52	WP_001584850.1
Salmonella enterica subsp. enterica serovar Saintpaul	75.5	1	9e-17	100.00%	52	WP_001584850.1
Salmonella enterica subsp. enterica serovar Typhimurium var. 5-	75.5	1	9e-17	100.00%	52	WP_001584850.1
Salmonella enterica subsp. enterica serovar Kentucky	75.5	1	9e-17	100.00%	52	WP_001584850.1
Salmonella enterica subsp. enterica serovar Saintpaul	75.5	1	9e-17	100.00%	52	WP_001584850.1
Salmonella enterica subsp. enterica serovar Saintpaul	75.5	1	9e-17	100.00%	52	WP_001584850.1
Salmonella enterica subsp. enterica serovar Thompson	75.5	1	9e-17	100.00%	52	WP_001584850.1
Salmonella enterica subsp. enterica serovar Hadar	75.5	1	9e-17	100.00%	52	WP_001584850.1
Salmonella enterica subsp. enterica serovar Hadar	75.5	1	9e-17	100.00%	52	WP_001584850.1
Salmonella enterica subsp. enterica serovar Kentucky	75.5	1	9e-17	100.00%	52	WP_001584850.1
Salmonella enterica subsp. enterica serovar Thompson	75.5	1	9e-17	100.00%	52	WP_001584850.1
Salmonella enterica subsp. enterica serovar Typhimurium var. 5-	75.5	1	9e-17	100.00%	52	WP_001584850.1
Salmonella enterica subsp. enterica serovar Typhimurium var. 5-	75.5	1	9e-17	100.00%	52	WP_001584850.1
Salmonella enterica subsp. enterica serovar Typhimurium var. 5-	75.5	1	9e-17	100.00%	52	WP_001584850.1
Salmonella enterica subsp. enterica serovar Kentucky	75.5	1	9e-17	100.00%	52	WP_001584850.1
Salmonella enterica subsp. enterica serovar Typhimurium var. 5-	75.5	1	9e-17	100.00%	52	WP_001584850.1
Salmonella enterica subsp. enterica serovar Kentucky	75.5	1	9e-17	100.00%	52	WP_001584850.1
Salmonella enterica subsp. enterica serovar Kentucky	75.5	1	9e-17	100.00%	52	WP_001584850.1
Salmonella enterica subsp. enterica serovar Kentucky	75.5	1	9e-17	100.00%	52	WP_001584850.1
Salmonella enterica subsp. enterica serovar Typhimurium var. 5-	75.5	1	9e-17	100.00%	52	WP_001584850.1
Salmonella enterica subsp. enterica serovar Hadar	75.5	1	9e-17	100.00%	52	WP_001584850.1
Salmonella enterica subsp. enterica serovar Kentucky	75.5	1	9e-17	100.00%	52	WP_001584850.1
Salmonella enterica subsp. enterica serovar Enteritidis	75.5	1	9e-17	100.00%	52	WP_001584850.1
Salmonella enterica subsp. enterica serovar Kentucky	75.5	1	9e-17	100.00%	52	WP_001584850.1
Salmonella enterica subsp. enterica serovar Anatum	75.5	1	9e-17	100.00%	52	WP_001584850.1
Salmonella enterica subsp. enterica serovar London	75.5	1	9e-17	100.00%	52	WP_001584850.1
Salmonella enterica subsp. enterica serovar Muenchen	75.5	1	9e-17	100.00%	52	WP_001584850.1
Salmonella enterica subsp. enterica serovar Typhimurium var. 5-	75.5	1	9e-17	100.00%	52	WP_001584850.1
Salmonella enterica subsp. enterica serovar Kentucky	75.5	1	9e-17	100.00%	52	WP_001584850.1
Salmonella enterica subsp. enterica serovar Typhimurium	75.5	1	9e-17	100.00%	52	WP_001584850.1
Salmonella enterica subsp. enterica serovar Typhimurium	75.5	1	9e-17	100.00%	52	WP_001584850.1
Salmonella enterica subsp. enterica serovar Typhimurium	75.5	1	9e-17	100.00%	52	WP_001584850.1
Salmonella enterica subsp. enterica serovar Typhimurium	75.5	1	9e-17	100.00%	52	WP_001584850.1
Salmonella enterica subsp. enterica serovar Typhimurium	75.5	1	9e-17	100.00%	52	WP_001584850.1
Salmonella enterica subsp. enterica serovar Typhimurium var. 5-	75.5	1	9e-17	100.00%	52	WP_001584850.1
Salmonella enterica subsp. enterica serovar Typhimurium var. 5-	75.5	1	9e-17	100.00%	52	WP_001584850.1
Salmonella enterica subsp. enterica serovar Kentucky	75.5	1	9e-17	100.00%	52	WP_001584850.1
Salmonella enterica subsp. enterica serovar Typhimurium var. 5-	75.5	1	9e-17	100.00%	52	WP_001584850.1
Salmonella enterica subsp. enterica serovar Reading	75.5	1	9e-17	100.00%	52	WP_001584850.1
Salmonella enterica subsp. enterica serovar Typhimurium var. 5-	75.5	1	9e-17	100.00%	52	WP_001584850.1
Salmonella enterica subsp. enterica serovar Typhimurium var. 5-	75.5	1	9e-17	100.00%	52	WP_001584850.1
Salmonella enterica subsp. enterica serovar Derby	75.5	1	9e-17	100.00%	52	WP_001584850.1
Salmonella enterica subsp. enterica serovar Kentucky	75.5	1	9e-17	100.00%	52	WP_001584850.1
Salmonella enterica subsp. enterica serovar Typhimurium var. 5-	75.5	1	9e-17	100.00%	52	WP_001584850.1
Salmonella enterica subsp. enterica serovar Typhimurium var. 5-	75.5	1	9e-17	100.00%	52	WP_001584850.1
Salmonella enterica subsp. enterica serovar Kentucky	75.5	1	9e-17	100.00%	52	WP_001584850.1
Salmonella enterica subsp. enterica serovar Typhimurium var. 5-	75.5	1	9e-17	100.00%	52	WP_001584850.1
Salmonella enterica subsp. enterica serovar Braenderup	75.5	1	9e-17	100.00%	52	WP_001584850.1
Salmonella enterica subsp. enterica serovar Typhimurium var. 5-	75.5	1	9e-17	100.00%	52	WP_001584850.1
Salmonella enterica subsp. enterica serovar Typhimurium var. 5-	75.5	1	9e-17	100.00%	52	WP_001584850.1
Salmonella enterica subsp. enterica serovar Hadar	75.5	1	9e-17	100.00%	52	WP_001584850.1
Salmonella enterica subsp. enterica serovar Kentucky	75.5	1	9e-17	100.00%	52	WP_001584850.1
Salmonella enterica subsp. enterica serovar Kentucky	75.5	1	9e-17	100.00%	52	WP_001584850.1
Salmonella enterica subsp. enterica serovar Braenderup	75.5	1	9e-17	100.00%	52	WP_001584850.1
Salmonella enterica subsp. enterica serovar Typhimurium	75.5	1	9e-17	100.00%	52	WP_001584850.1
Salmonella enterica subsp. enterica serovar Saintpaul	75.5	1	9e-17	100.00%	52	WP_001584850.1
Salmonella enterica subsp. enterica serovar Typhimurium	75.5	1	9e-17	100.00%	52	WP_001584850.1
Salmonella enterica subsp. enterica serovar Hadar	75.5	1	9e-17	100.00%	52	WP_001584850.1
Salmonella enterica subsp. enterica serovar Anatum	75.5	1	9e-17	100.00%	52	WP_001584850.1
Salmonella enterica subsp. enterica serovar Muenchen	75.5	1	9e-17	100.00%	52	WP_001584850.1
Salmonella enterica subsp. enterica serovar Muenchen	75.5	1	9e-17	100.00%	52	WP_001584850.1
Salmonella enterica subsp. enterica serovar Typhimurium var. 5-	75.5	1	9e-17	100.00%	52	WP_001584850.1
Salmonella enterica subsp. enterica serovar Kentucky	75.5	1	9e-17	100.00%	52	WP_001584850.1
Salmonella enterica subsp. enterica serovar Derby	75.5	1	9e-17	100.00%	52	WP_001584850.1
Salmonella enterica subsp. enterica serovar Kentucky	75.5	1	9e-17	100.00%	52	WP_001584850.1
Salmonella enterica subsp. enterica serovar Typhimurium var. 5-	75.5	1	9e-17	100.00%	52	WP_001584850.1
Salmonella enterica subsp. enterica serovar Kentucky	75.5	1	9e-17	100.00%	52	WP_001584850.1
Salmonella enterica subsp. enterica serovar Reading	75.5	1	9e-17	100.00%	52	WP_001584850.1
Salmonella enterica subsp. enterica serovar Indiana	75.5	1	9e-17	100.00%	52	WP_001584850.1
Salmonella enterica subsp. enterica serovar Kentucky	75.5	1	9e-17	100.00%	52	WP_001584850.1
Salmonella enterica subsp. enterica serovar Typhimurium	75.5	1	9e-17	100.00%	52	WP_001584850.1
Salmonella enterica subsp. enterica serovar Typhimurium	75.5	1	9e-17	100.00%	52	WP_001584850.1
Salmonella enterica subsp. enterica serovar Typhimurium	75.5	1	9e-17	100.00%	52	WP_001584850.1
Salmonella enterica subsp. enterica serovar Typhimurium	75.5	1	9e-17	100.00%	52	WP_001584850.1
Salmonella enterica subsp. enterica serovar Typhimurium	75.5	1	9e-17	100.00%	52	WP_001584850.1
Salmonella enterica subsp. enterica serovar Typhimurium	75.5	1	9e-17	100.00%	52	WP_001584850.1
Salmonella enterica subsp. enterica serovar Typhimurium	75.5	1	9e-17	100.00%	52	WP_001584850.1
Salmonella enterica subsp. enterica serovar Typhimurium	75.5	1	9e-17	100.00%	52	WP_001584850.1
Salmonella enterica subsp. enterica serovar Cerro	75.5	1	9e-17	100.00%	52	WP_001584850.1
Salmonella enterica	75.5	1	9e-17	100.00%	52	WP_001584850.1
Salmonella enterica subsp. enterica serovar Kentucky	75.5	1	9e-17	100.00%	52	WP_001584850.1
Salmonella enterica subsp. enterica serovar Kentucky	75.5	1	9e-17	100.00%	52	WP_001584850.1
Salmonella enterica subsp. enterica serovar Kentucky	75.5	1	9e-17	100.00%	52	WP_001584850.1
Salmonella enterica subsp. enterica serovar Muenchen	75.5	1	9e-17	100.00%	52	WP_001584850.1
Salmonella enterica subsp. enterica serovar Kentucky	75.5	1	9e-17	100.00%	52	WP_001584850.1
Salmonella enterica subsp. enterica serovar Saintpaul	75.5	1	9e-17	100.00%	52	WP_001584850.1
Salmonella enterica subsp. enterica serovar Muenchen	75.5	1	9e-17	100.00%	52	WP_001584850.1
Salmonella enterica subsp. enterica serovar Saintpaul	75.5	1	9e-17	100.00%	52	WP_001584850.1
Salmonella enterica subsp. enterica serovar Kentucky	75.5	1	9e-17	100.00%	52	WP_001584850.1
Salmonella enterica subsp. enterica serovar Kentucky	75.5	1	9e-17	100.00%	52	WP_001584850.1
Salmonella enterica subsp. enterica serovar Typhimurium var. 5-	75.5	1	9e-17	100.00%	52	WP_001584850.1
Salmonella enterica subsp. enterica serovar Thompson	75.5	1	9e-17	100.00%	52	WP_001584850.1
Salmonella enterica subsp. enterica serovar Thompson	75.5	1	9e-17	100.00%	52	WP_001584850.1
Salmonella enterica subsp. enterica serovar Kentucky	75.5	1	9e-17	100.00%	52	WP_001584850.1
Salmonella enterica subsp. enterica serovar Muenchen	75.5	1	9e-17	100.00%	52	WP_001584850.1
Salmonella enterica subsp. enterica serovar Kentucky	75.5	1	9e-17	100.00%	52	WP_001584850.1
Salmonella enterica subsp. enterica serovar Thompson	75.5	1	9e-17	100.00%	52	WP_001584850.1
Salmonella enterica subsp. enterica serovar Typhimurium var. 5-	75.5	1	9e-17	100.00%	52	WP_001584850.1
Salmonella enterica subsp. enterica serovar Typhimurium var. 5-	75.5	1	9e-17	100.00%	52	WP_001584850.1
Salmonella enterica subsp. enterica serovar Typhimurium var. 5-	75.5	1	9e-17	100.00%	52	WP_001584850.1
Salmonella enterica subsp. enterica serovar Muenchen	75.5	1	9e-17	100.00%	52	WP_001584850.1
Salmonella enterica subsp. enterica serovar Typhimurium	75.5	1	9e-17	100.00%	52	WP_001584850.1
Salmonella enterica subsp. enterica serovar Typhimurium var. 5-	75.5	1	9e-17	100.00%	52	WP_001584850.1
Salmonella enterica subsp. enterica serovar Typhimurium var. 5-	75.5	1	9e-17	100.00%	52	WP_001584850.1
Salmonella enterica subsp. enterica serovar Typhimurium var. 5-	75.5	1	9e-17	100.00%	52	WP_001584850.1
Salmonella enterica subsp. enterica serovar Kentucky	75.5	1	9e-17	100.00%	52	WP_001584850.1
Salmonella enterica subsp. enterica serovar Hadar	75.5	1	9e-17	100.00%	52	WP_001584850.1
Salmonella enterica subsp. enterica serovar Typhimurium var. 5-	75.5	1	9e-17	100.00%	52	WP_001584850.1
Salmonella enterica subsp. enterica serovar Hadar	75.5	1	9e-17	100.00%	52	WP_001584850.1
Salmonella enterica subsp. enterica serovar Typhimurium var. 5-	75.5	1	9e-17	100.00%	52	WP_001584850.1
Salmonella enterica subsp. enterica serovar Anatum	75.5	1	9e-17	100.00%	52	WP_001584850.1
Salmonella enterica subsp. enterica serovar Anatum	75.5	1	9e-17	100.00%	52	WP_001584850.1
Salmonella enterica subsp. enterica serovar Kentucky	75.5	1	9e-17	100.00%	52	WP_001584850.1
Salmonella enterica subsp. enterica serovar Typhimurium var. 5-	75.5	1	9e-17	100.00%	52	WP_001584850.1
Salmonella enterica subsp. enterica serovar Typhimurium var. 5-	75.5	1	9e-17	100.00%	52	WP_001584850.1
Salmonella enterica subsp. enterica serovar Typhimurium var. 5-	75.5	1	9e-17	100.00%	52	WP_001584850.1
Salmonella enterica subsp. enterica serovar Typhimurium var. 5-	75.5	1	9e-17	100.00%	52	WP_001584850.1
Salmonella enterica subsp. enterica serovar Typhimurium var. 5-	75.5	1	9e-17	100.00%	52	WP_001584850.1
Salmonella enterica subsp. enterica serovar Typhimurium var. 5-	75.5	1	9e-17	100.00%	52	WP_001584850.1
Salmonella enterica subsp. enterica serovar Saintpaul	75.5	1	9e-17	100.00%	52	WP_001584850.1
Salmonella enterica subsp. enterica serovar Muenchen	75.5	1	9e-17	100.00%	52	WP_001584850.1
Salmonella enterica subsp. enterica serovar Reading	75.5	1	9e-17	100.00%	52	WP_001584850.1
Salmonella enterica subsp. enterica serovar Litchfield	75.5	1	9e-17	100.00%	52	WP_001584850.1
Salmonella enterica subsp. enterica serovar Typhimurium var. 5-	75.5	1	9e-17	100.00%	52	WP_001584850.1
Salmonella enterica subsp. enterica serovar Typhimurium var. 5-	75.5	1	9e-17	100.00%	52	WP_001584850.1
Salmonella enterica subsp. enterica serovar Typhimurium var. 5-	75.5	1	9e-17	100.00%	52	WP_001584850.1
Salmonella enterica subsp. enterica serovar Typhimurium var. 5-	75.5	1	9e-17	100.00%	52	WP_001584850.1
Salmonella enterica subsp. enterica serovar Hadar	75.5	1	9e-17	100.00%	52	WP_001584850.1
Salmonella enterica subsp. enterica serovar Kentucky	75.5	1	9e-17	100.00%	52	WP_001584850.1
Salmonella enterica subsp. enterica serovar Saintpaul	75.5	1	9e-17	100.00%	52	WP_001584850.1
Salmonella enterica subsp. enterica serovar Muenchen	75.5	1	9e-17	100.00%	52	WP_001584850.1
Salmonella enterica subsp. enterica serovar Kentucky	75.5	1	9e-17	100.00%	52	WP_001584850.1
Salmonella enterica subsp. enterica serovar Typhimurium var. 5-	75.5	1	9e-17	100.00%	52	WP_001584850.1
Salmonella enterica subsp. enterica serovar Typhimurium var. 5-	75.5	1	9e-17	100.00%	52	WP_001584850.1
Salmonella enterica subsp. enterica serovar Kentucky	75.5	1	9e-17	100.00%	52	WP_001584850.1
Salmonella enterica subsp. enterica serovar Typhimurium var. 5-	75.5	1	9e-17	100.00%	52	WP_001584850.1
Salmonella enterica subsp. enterica serovar Kentucky	75.5	1	9e-17	100.00%	52	WP_001584850.1
Salmonella enterica subsp. enterica serovar Hadar	75.5	1	9e-17	100.00%	52	WP_001584850.1
Salmonella enterica subsp. enterica serovar Derby	75.5	1	9e-17	100.00%	52	WP_001584850.1
Salmonella enterica subsp. enterica serovar Muenchen	75.5	1	9e-17	100.00%	52	WP_001584850.1
Salmonella enterica subsp. enterica serovar Kentucky	75.5	1	9e-17	100.00%	52	WP_001584850.1
Salmonella enterica subsp. enterica serovar Thompson	75.5	1	9e-17	100.00%	52	WP_001584850.1
Salmonella enterica subsp. enterica serovar Typhimurium var. 5-	75.5	1	9e-17	100.00%	52	WP_001584850.1
Salmonella enterica subsp. enterica serovar Saintpaul	75.5	1	9e-17	100.00%	52	WP_001584850.1
Salmonella enterica subsp. enterica serovar Liverpool	75.5	1	9e-17	100.00%	52	WP_001584850.1
Salmonella enterica subsp. enterica serovar Kentucky	75.5	1	9e-17	100.00%	52	WP_001584850.1
Salmonella enterica subsp. enterica serovar Saintpaul	75.5	1	9e-17	100.00%	52	WP_001584850.1
Salmonella enterica subsp. enterica serovar Typhimurium var. 5-	75.5	1	9e-17	100.00%	52	WP_001584850.1
Salmonella enterica subsp. enterica serovar Typhimurium var. 5-	75.5	1	9e-17	100.00%	52	WP_001584850.1
Salmonella enterica subsp. enterica serovar Litchfield	75.5	1	9e-17	100.00%	52	WP_001584850.1
Salmonella enterica subsp. enterica serovar Saintpaul	75.5	1	9e-17	100.00%	52	WP_001584850.1
Salmonella enterica subsp. enterica serovar Saintpaul	75.5	1	9e-17	100.00%	52	WP_001584850.1
Salmonella enterica subsp. enterica serovar Muenchen	75.5	1	9e-17	100.00%	52	WP_001584850.1
Salmonella enterica subsp. enterica serovar Typhimurium var. 5-	75.5	1	9e-17	100.00%	52	WP_001584850.1
Salmonella enterica subsp. enterica serovar Litchfield	75.5	1	9e-17	100.00%	52	WP_001584850.1
Salmonella enterica subsp. enterica serovar Litchfield	75.5	1	9e-17	100.00%	52	WP_001584850.1
Salmonella enterica subsp. enterica serovar Hadar	75.5	1	9e-17	100.00%	52	WP_001584850.1
Salmonella enterica subsp. enterica serovar Typhimurium var. 5-	75.5	1	9e-17	100.00%	52	WP_001584850.1
Salmonella enterica subsp. enterica serovar Typhimurium var. 5-	75.5	1	9e-17	100.00%	52	WP_001584850.1
Salmonella enterica subsp. enterica serovar Saintpaul	75.5	1	9e-17	100.00%	52	WP_001584850.1
Salmonella enterica subsp. enterica serovar Saintpaul	75.5	1	9e-17	100.00%	52	WP_001584850.1
Salmonella enterica subsp. enterica serovar Kentucky	75.5	1	9e-17	100.00%	52	WP_001584850.1
Salmonella enterica subsp. enterica serovar Typhimurium var. 5-	75.5	1	9e-17	100.00%	52	WP_001584850.1
Salmonella enterica subsp. enterica serovar Typhimurium var. 5-	75.5	1	9e-17	100.00%	52	WP_001584850.1
Salmonella enterica subsp. enterica serovar Hadar	75.5	1	9e-17	100.00%	52	WP_001584850.1
Salmonella enterica subsp. enterica serovar Muenchen	75.5	1	9e-17	100.00%	52	WP_001584850.1
Salmonella enterica subsp. enterica serovar Derby	75.5	1	9e-17	100.00%	52	WP_001584850.1
Salmonella enterica subsp. enterica serovar Kentucky	75.5	1	9e-17	100.00%	52	WP_001584850.1
Salmonella enterica subsp. enterica serovar Reading	75.5	1	9e-17	100.00%	52	WP_001584850.1
Salmonella enterica subsp. enterica serovar Hadar	75.5	1	9e-17	100.00%	52	WP_001584850.1
Salmonella enterica subsp. enterica serovar Typhimurium var. 5-	75.5	1	9e-17	100.00%	52	WP_001584850.1
Salmonella enterica subsp. enterica serovar Saintpaul	75.5	1	9e-17	100.00%	52	WP_001584850.1
Salmonella enterica subsp. enterica serovar Typhimurium var. 5-	75.5	1	9e-17	100.00%	52	WP_001584850.1
Salmonella enterica subsp. enterica serovar Kentucky	75.5	1	9e-17	100.00%	52	WP_001584850.1
Salmonella enterica subsp. enterica serovar Saintpaul	75.5	1	9e-17	100.00%	52	WP_001584850.1
Salmonella enterica subsp. enterica serovar Kentucky	75.5	1	9e-17	100.00%	52	WP_001584850.1
Salmonella enterica subsp. enterica serovar Kentucky	75.5	1	9e-17	100.00%	52	WP_001584850.1
Salmonella enterica subsp. enterica serovar Kentucky	75.5	1	9e-17	100.00%	52	WP_001584850.1
Salmonella enterica subsp. enterica serovar Saintpaul	75.5	1	9e-17	100.00%	52	WP_001584850.1
Salmonella enterica subsp. enterica serovar Saintpaul	75.5	1	9e-17	100.00%	52	WP_001584850.1
Salmonella enterica subsp. enterica serovar Typhimurium var. 5-	75.5	1	9e-17	100.00%	52	WP_001584850.1
Salmonella enterica subsp. enterica serovar Kentucky	75.5	1	9e-17	100.00%	52	WP_001584850.1
Salmonella enterica subsp. enterica serovar Kentucky	75.5	1	9e-17	100.00%	52	WP_001584850.1
Salmonella enterica subsp. enterica serovar Typhimurium var. 5-	75.5	1	9e-17	100.00%	52	WP_001584850.1
Salmonella enterica subsp. enterica serovar Typhimurium var. 5-	75.5	1	9e-17	100.00%	52	WP_001584850.1
Salmonella enterica subsp. enterica serovar Saintpaul	75.5	1	9e-17	100.00%	52	WP_001584850.1
Salmonella enterica subsp. enterica serovar Typhimurium var. 5-	75.5	1	9e-17	100.00%	52	WP_001584850.1
Salmonella enterica subsp. enterica serovar Typhimurium var. 5-	75.5	1	9e-17	100.00%	52	WP_001584850.1
Salmonella enterica subsp. enterica serovar Reading	75.5	1	9e-17	100.00%	52	WP_001584850.1
Salmonella enterica subsp. enterica serovar Derby	75.5	1	9e-17	100.00%	52	WP_001584850.1
Salmonella enterica subsp. enterica serovar Derby	75.5	1	9e-17	100.00%	52	WP_001584850.1
Salmonella enterica subsp. enterica serovar Kentucky	75.5	1	9e-17	100.00%	52	WP_001584850.1
Salmonella enterica subsp. enterica serovar Typhimurium var. 5-	75.5	1	9e-17	100.00%	52	WP_001584850.1
Salmonella enterica subsp. enterica serovar Typhimurium var. 5-	75.5	1	9e-17	100.00%	52	WP_001584850.1
Salmonella enterica subsp. enterica serovar Muenchen	75.5	1	9e-17	100.00%	52	WP_001584850.1
Salmonella enterica subsp. enterica serovar Saintpaul	75.5	1	9e-17	100.00%	52	WP_001584850.1
Salmonella enterica subsp. enterica serovar Saintpaul	75.5	1	9e-17	100.00%	52	WP_001584850.1
Salmonella enterica subsp. enterica serovar Braenderup	75.5	1	9e-17	100.00%	52	WP_001584850.1
Salmonella enterica subsp. enterica serovar Kentucky	75.5	1	9e-17	100.00%	52	WP_001584850.1
Salmonella enterica subsp. enterica serovar Typhimurium var. 5-	75.5	1	9e-17	100.00%	52	WP_001584850.1
Salmonella enterica subsp. enterica serovar Kentucky	75.5	1	9e-17	100.00%	52	WP_001584850.1
Salmonella enterica subsp. enterica serovar Kentucky	75.5	1	9e-17	100.00%	52	WP_001584850.1
Salmonella enterica subsp. enterica serovar Hadar	75.5	1	9e-17	100.00%	52	WP_001584850.1
Salmonella enterica subsp. enterica serovar Kentucky	75.5	1	9e-17	100.00%	52	WP_001584850.1
Salmonella enterica subsp. enterica serovar Kentucky	75.5	1	9e-17	100.00%	52	WP_001584850.1
Salmonella enterica subsp. enterica serovar Saintpaul	75.5	1	9e-17	100.00%	52	WP_001584850.1
Salmonella enterica subsp. enterica serovar Saintpaul	75.5	1	9e-17	100.00%	52	WP_001584850.1
Salmonella enterica subsp. enterica serovar Typhimurium var. 5-	75.5	1	9e-17	100.00%	52	WP_001584850.1
Salmonella enterica subsp. enterica serovar Braenderup	75.5	1	9e-17	100.00%	52	WP_001584850.1
Salmonella enterica subsp. enterica serovar Kentucky	75.5	1	9e-17	100.00%	52	WP_001584850.1
Salmonella enterica subsp. enterica serovar Typhimurium var. 5-	75.5	1	9e-17	100.00%	52	WP_001584850.1
Salmonella enterica subsp. enterica serovar Typhimurium var. 5-	75.5	1	9e-17	100.00%	52	WP_001584850.1
Salmonella enterica subsp. enterica serovar Kentucky	75.5	1	9e-17	100.00%	52	WP_001584850.1
Salmonella enterica subsp. enterica serovar Hadar	75.5	1	9e-17	100.00%	52	WP_001584850.1
Salmonella enterica subsp. enterica serovar Kentucky	75.5	1	9e-17	100.00%	52	WP_001584850.1
Salmonella enterica subsp. enterica serovar Typhimurium	75.5	1	9e-17	100.00%	52	WP_001584850.1
Salmonella enterica subsp. enterica serovar Muenchen	75.5	1	9e-17	100.00%	52	WP_001584850.1
Salmonella enterica subsp. enterica serovar Liverpool	75.5	1	9e-17	100.00%	52	WP_001584850.1
Salmonella enterica subsp. enterica serovar Kentucky	75.5	1	9e-17	100.00%	52	WP_001584850.1
Salmonella enterica subsp. enterica serovar Muenchen	75.5	1	9e-17	100.00%	52	WP_001584850.1
Salmonella enterica subsp. enterica serovar Saintpaul	75.5	1	9e-17	100.00%	52	WP_001584850.1
Salmonella enterica subsp. enterica serovar Reading	75.5	1	9e-17	100.00%	52	WP_001584850.1
Salmonella enterica subsp. enterica serovar Kentucky	75.5	1	9e-17	100.00%	52	WP_001584850.1
Salmonella enterica subsp. enterica serovar Kentucky	75.5	1	9e-17	100.00%	52	WP_001584850.1
Salmonella enterica subsp. enterica serovar Typhimurium	75.5	1	9e-17	100.00%	52	WP_001584850.1
Salmonella enterica subsp. enterica serovar Typhimurium var. 5-	75.5	1	9e-17	100.00%	52	WP_001584850.1
Salmonella enterica subsp. enterica serovar Kentucky	75.5	1	9e-17	100.00%	52	WP_001584850.1
Salmonella enterica subsp. enterica serovar Hadar	75.5	1	9e-17	100.00%	52	WP_001584850.1
Salmonella enterica subsp. enterica serovar Reading	75.5	1	9e-17	100.00%	52	WP_001584850.1
Salmonella enterica subsp. enterica serovar Hadar	75.5	1	9e-17	100.00%	52	WP_001584850.1
Salmonella enterica subsp. enterica serovar Hadar	75.5	1	9e-17	100.00%	52	WP_001584850.1
Salmonella enterica subsp. enterica serovar Hadar	75.5	1	9e-17	100.00%	52	WP_001584850.1
Salmonella enterica subsp. enterica serovar Hadar	75.5	1	9e-17	100.00%	52	WP_001584850.1
Salmonella enterica subsp. enterica serovar Typhimurium var. 5-	75.5	1	9e-17	100.00%	52	WP_001584850.1
Salmonella enterica subsp. enterica serovar Typhimurium var. 5-	75.5	1	9e-17	100.00%	52	WP_001584850.1
Salmonella enterica subsp. enterica serovar Kentucky	75.5	1	9e-17	100.00%	52	WP_001584850.1
Salmonella enterica subsp. enterica serovar Typhimurium var. 5-	75.5	1	9e-17	100.00%	52	WP_001584850.1
Salmonella enterica subsp. enterica serovar Typhimurium	75.5	1	9e-17	100.00%	52	WP_001584850.1
Salmonella enterica subsp. enterica serovar Hadar	75.5	1	9e-17	100.00%	52	WP_001584850.1
Salmonella enterica subsp. enterica serovar Derby	75.5	1	9e-17	100.00%	52	WP_001584850.1
Salmonella enterica subsp. enterica serovar Typhimurium	75.5	1	9e-17	100.00%	52	WP_001584850.1
Salmonella enterica subsp. enterica serovar Muenchen	75.5	1	9e-17	100.00%	52	WP_001584850.1
Salmonella enterica subsp. enterica serovar Saintpaul	75.5	1	9e-17	100.00%	52	WP_001584850.1
Salmonella enterica subsp. enterica serovar Kentucky	75.5	1	9e-17	100.00%	52	WP_001584850.1
Salmonella enterica subsp. enterica serovar Typhimurium	75.5	1	9e-17	100.00%	52	WP_001584850.1
Salmonella enterica subsp. enterica serovar Typhimurium var. 5-	75.5	1	9e-17	100.00%	52	WP_001584850.1
Salmonella enterica subsp. enterica serovar Typhimurium var. 5-	75.5	1	9e-17	100.00%	52	WP_001584850.1
Salmonella enterica subsp. enterica serovar Typhimurium var. 5-	75.5	1	9e-17	100.00%	52	WP_001584850.1
Salmonella enterica subsp. enterica serovar Anatum	75.5	1	9e-17	100.00%	52	WP_001584850.1
Salmonella enterica subsp. enterica serovar Muenchen	75.5	1	9e-17	100.00%	52	WP_001584850.1
Salmonella enterica subsp. enterica serovar Kentucky	75.5	1	9e-17	100.00%	52	WP_001584850.1
Salmonella enterica subsp. enterica serovar Kentucky	75.5	1	9e-17	100.00%	52	WP_001584850.1
Salmonella enterica subsp. enterica serovar Kentucky	75.5	1	9e-17	100.00%	52	WP_001584850.1
Salmonella enterica subsp. enterica serovar Muenchen	75.5	1	9e-17	100.00%	52	WP_001584850.1
Salmonella enterica subsp. enterica serovar Hadar str. SA20026260	75.5	1	9e-17	100.00%	52	WP_001584850.1
Salmonella enterica subsp. enterica serovar Virginia str. SA19971529	75.5	1	9e-17	100.00%	52	WP_001584850.1
Salmonella enterica subsp. enterica serovar Typhimurium	75.5	1	9e-17	100.00%	52	WP_001584850.1
Salmonella enterica subsp. enterica serovar Paratyphi B	75.5	1	9e-17	100.00%	52	WP_001584850.1
Salmonella enterica subsp. enterica serovar Bredeney	75.5	1	9e-17	100.00%	52	WP_001584850.1
Salmonella enterica subsp. enterica serovar Typhimurium	75.5	1	9e-17	100.00%	52	WP_001584850.1
Salmonella enterica subsp. enterica serovar Kentucky	75.5	1	9e-17	100.00%	52	WP_001584850.1
Salmonella enterica subsp. enterica serovar Typhimurium var. 5-	75.5	1	9e-17	100.00%	52	WP_001584850.1
Salmonella enterica subsp. enterica serovar Typhimurium var. 5-	75.5	1	9e-17	100.00%	52	WP_001584850.1
Salmonella enterica subsp. enterica serovar Typhimurium var. 5-	75.5	1	9e-17	100.00%	52	WP_001584850.1
Salmonella enterica subsp. enterica serovar Typhimurium var. 5-	75.5	1	9e-17	100.00%	52	WP_001584850.1
Salmonella enterica subsp. enterica serovar Typhimurium	75.5	1	9e-17	100.00%	52	WP_001584850.1
Salmonella enterica subsp. enterica serovar Typhimurium var. 5-	75.5	1	9e-17	100.00%	52	WP_001584850.1
Salmonella enterica subsp. enterica serovar Typhimurium var. 5-	75.5	1	9e-17	100.00%	52	WP_001584850.1
Salmonella enterica subsp. enterica serovar Saintpaul	75.5	1	9e-17	100.00%	52	WP_001584850.1
Salmonella enterica subsp. enterica serovar Typhimurium var. 5-	75.5	1	9e-17	100.00%	52	WP_001584850.1
Salmonella enterica subsp. enterica serovar Typhimurium var. 5-	75.5	1	9e-17	100.00%	52	WP_001584850.1
Salmonella enterica subsp. enterica serovar Typhimurium var. 5-	75.5	1	9e-17	100.00%	52	WP_001584850.1
Salmonella enterica subsp. enterica serovar Typhimurium var. 5-	75.5	1	9e-17	100.00%	52	WP_001584850.1
Salmonella enterica subsp. enterica serovar Typhimurium var. 5-	75.5	1	9e-17	100.00%	52	WP_001584850.1
Salmonella enterica subsp. enterica serovar Kentucky	75.5	1	9e-17	100.00%	52	WP_001584850.1
Salmonella enterica subsp. enterica serovar Kentucky	75.5	1	9e-17	100.00%	52	WP_001584850.1
Salmonella enterica subsp. enterica serovar Muenchen	75.5	1	9e-17	100.00%	52	WP_001584850.1
Salmonella enterica subsp. enterica serovar Kentucky	75.5	1	9e-17	100.00%	52	WP_001584850.1
Salmonella enterica subsp. enterica serovar Typhimurium var. 5-	75.5	1	9e-17	100.00%	52	WP_001584850.1
Salmonella enterica subsp. enterica serovar Kentucky	75.5	1	9e-17	100.00%	52	WP_001584850.1
Salmonella enterica subsp. enterica serovar Typhimurium	75.5	1	9e-17	100.00%	52	WP_001584850.1
Salmonella enterica subsp. enterica serovar Typhimurium var. 5-	75.5	1	9e-17	100.00%	52	WP_001584850.1
Salmonella enterica subsp. enterica serovar Typhimurium	75.5	1	9e-17	100.00%	52	WP_001584850.1
Salmonella enterica subsp. enterica serovar 4,12:i:-	75.5	1	9e-17	100.00%	52	WP_001584850.1
Salmonella enterica subsp. enterica serovar Derby	75.5	1	9e-17	100.00%	52	WP_001584850.1
Salmonella enterica subsp. enterica serovar Paratyphi B	75.5	1	9e-17	100.00%	52	WP_001584850.1
Salmonella enterica subsp. enterica serovar Paratyphi B	75.5	1	9e-17	100.00%	52	WP_001584850.1
Salmonella enterica subsp. enterica serovar Paratyphi B	75.5	1	9e-17	100.00%	52	WP_001584850.1
Salmonella enterica subsp. enterica serovar Paratyphi B	75.5	1	9e-17	100.00%	52	WP_001584850.1
Salmonella enterica subsp. enterica serovar Typhimurium	75.5	1	9e-17	100.00%	52	WP_001584850.1
Salmonella enterica subsp. enterica serovar Typhimurium	75.5	1	9e-17	100.00%	52	WP_001584850.1
Salmonella enterica subsp. enterica serovar Typhimurium	75.5	1	9e-17	100.00%	52	WP_001584850.1
Salmonella enterica subsp. enterica serovar Paratyphi B	75.5	1	9e-17	100.00%	52	WP_001584850.1
Salmonella enterica subsp. enterica serovar Paratyphi B	75.5	1	9e-17	100.00%	52	WP_001584850.1
Salmonella enterica subsp. enterica serovar Typhimurium	75.5	1	9e-17	100.00%	52	WP_001584850.1
Salmonella enterica subsp. enterica serovar Derby	75.5	1	9e-17	100.00%	52	WP_001584850.1
Salmonella enterica subsp. enterica serovar Kentucky	75.5	1	9e-17	100.00%	52	WP_001584850.1
Salmonella enterica subsp. enterica serovar Kentucky	75.5	1	9e-17	100.00%	52	WP_001584850.1
Salmonella enterica subsp. enterica serovar Kentucky	75.5	1	9e-17	100.00%	52	WP_001584850.1
Salmonella enterica subsp. enterica serovar Kentucky	75.5	1	9e-17	100.00%	52	WP_001584850.1
Salmonella enterica subsp. enterica serovar Kentucky	75.5	1	9e-17	100.00%	52	WP_001584850.1
Salmonella enterica subsp. enterica serovar Kentucky	75.5	1	9e-17	100.00%	52	WP_001584850.1
Salmonella enterica subsp. enterica serovar Kentucky	75.5	1	9e-17	100.00%	52	WP_001584850.1
Salmonella enterica subsp. enterica serovar Kentucky	75.5	1	9e-17	100.00%	52	WP_001584850.1
Salmonella enterica subsp. enterica serovar Typhimurium	75.5	1	9e-17	100.00%	52	WP_001584850.1
Salmonella enterica subsp. enterica serovar Typhimurium	75.5	1	9e-17	100.00%	52	WP_001584850.1
Salmonella enterica subsp. enterica serovar Typhimurium	75.5	1	9e-17	100.00%	52	WP_001584850.1
Salmonella enterica subsp. enterica serovar Typhimurium	75.5	1	9e-17	100.00%	52	WP_001584850.1
Salmonella enterica	75.5	1	9e-17	100.00%	52	WP_001584850.1
Salmonella enterica	75.5	1	9e-17	100.00%	52	WP_001584850.1
Salmonella enterica subsp. enterica serovar Typhimurium	75.5	1	9e-17	100.00%	52	WP_001584850.1
Salmonella enterica subsp. enterica serovar Typhimurium	75.5	1	9e-17	100.00%	52	WP_001584850.1
Salmonella enterica subsp. enterica serovar Typhimurium	75.5	1	9e-17	100.00%	52	WP_001584850.1
Salmonella enterica subsp. enterica serovar Typhimurium	75.5	1	9e-17	100.00%	52	WP_001584850.1
Salmonella enterica subsp. enterica serovar Typhimurium	75.5	1	9e-17	100.00%	52	WP_001584850.1
Salmonella enterica subsp. enterica serovar Typhimurium	75.5	1	9e-17	100.00%	52	WP_001584850.1
Salmonella enterica subsp. enterica serovar Typhimurium	75.5	1	9e-17	100.00%	52	WP_001584850.1
Salmonella enterica subsp. enterica serovar Typhimurium	75.5	1	9e-17	100.00%	52	WP_001584850.1
Salmonella enterica subsp. enterica serovar Typhimurium	75.5	1	9e-17	100.00%	52	WP_001584850.1
Salmonella enterica subsp. enterica serovar Typhimurium	75.5	1	9e-17	100.00%	52	WP_001584850.1
Salmonella enterica subsp. enterica serovar Typhimurium	75.5	1	9e-17	100.00%	52	WP_001584850.1
Salmonella enterica subsp. enterica serovar Typhimurium	75.5	1	9e-17	100.00%	52	WP_001584850.1
Salmonella enterica subsp. enterica serovar Typhimurium	75.5	1	9e-17	100.00%	52	WP_001584850.1
Salmonella enterica subsp. enterica serovar Typhimurium	75.5	1	9e-17	100.00%	52	WP_001584850.1
Salmonella enterica subsp. enterica serovar Typhimurium	75.5	1	9e-17	100.00%	52	WP_001584850.1
Salmonella enterica subsp. enterica serovar Typhimurium	75.5	1	9e-17	100.00%	52	WP_001584850.1
Salmonella enterica subsp. enterica serovar Typhimurium	75.5	1	9e-17	100.00%	52	WP_001584850.1
Salmonella enterica subsp. enterica serovar Typhimurium	75.5	1	9e-17	100.00%	52	WP_001584850.1
Salmonella enterica subsp. enterica serovar Typhimurium	75.5	1	9e-17	100.00%	52	WP_001584850.1
Salmonella enterica subsp. enterica serovar Typhimurium	75.5	1	9e-17	100.00%	52	WP_001584850.1
Salmonella enterica subsp. enterica serovar Typhimurium	75.5	1	9e-17	100.00%	52	WP_001584850.1
Salmonella enterica subsp. enterica serovar Typhimurium	75.5	1	9e-17	100.00%	52	WP_001584850.1
Salmonella enterica subsp. enterica serovar Typhimurium	75.5	1	9e-17	100.00%	52	WP_001584850.1
Salmonella enterica subsp. enterica serovar Typhimurium	75.5	1	9e-17	100.00%	52	WP_001584850.1
Salmonella enterica subsp. enterica serovar Typhimurium	75.5	1	9e-17	100.00%	52	WP_001584850.1
Salmonella enterica subsp. enterica serovar Typhimurium	75.5	1	9e-17	100.00%	52	WP_001584850.1
Salmonella enterica subsp. enterica serovar Typhimurium	75.5	1	9e-17	100.00%	52	WP_001584850.1
Salmonella enterica subsp. enterica serovar Typhimurium	75.5	1	9e-17	100.00%	52	WP_001584850.1
Salmonella enterica subsp. enterica serovar Typhimurium	75.5	1	9e-17	100.00%	52	WP_001584850.1
Salmonella enterica subsp. enterica serovar Typhimurium	75.5	1	9e-17	100.00%	52	WP_001584850.1
Salmonella enterica subsp. enterica serovar Typhimurium	75.5	1	9e-17	100.00%	52	WP_001584850.1
Salmonella enterica subsp. enterica serovar Typhimurium	75.5	1	9e-17	100.00%	52	WP_001584850.1
Salmonella enterica subsp. enterica serovar Typhimurium	75.5	1	9e-17	100.00%	52	WP_001584850.1
Salmonella enterica subsp. enterica serovar Typhimurium	75.5	1	9e-17	100.00%	52	WP_001584850.1
Salmonella enterica subsp. enterica serovar Typhimurium	75.5	1	9e-17	100.00%	52	WP_001584850.1
Salmonella enterica subsp. enterica serovar Typhimurium	75.5	1	9e-17	100.00%	52	WP_001584850.1
Salmonella enterica subsp. enterica serovar Typhimurium	75.5	1	9e-17	100.00%	52	WP_001584850.1
Salmonella enterica subsp. enterica serovar Typhimurium	75.5	1	9e-17	100.00%	52	WP_001584850.1
Salmonella enterica subsp. enterica serovar Typhimurium	75.5	1	9e-17	100.00%	52	WP_001584850.1
Salmonella enterica subsp. enterica serovar Typhimurium	75.5	1	9e-17	100.00%	52	WP_001584850.1
Salmonella enterica subsp. enterica serovar Typhimurium	75.5	1	9e-17	100.00%	52	WP_001584850.1
Salmonella enterica subsp. enterica serovar Typhimurium	75.5	1	9e-17	100.00%	52	WP_001584850.1
Salmonella enterica subsp. enterica serovar Typhimurium	75.5	1	9e-17	100.00%	52	WP_001584850.1
Salmonella enterica subsp. enterica serovar Typhimurium	75.5	1	9e-17	100.00%	52	WP_001584850.1
Salmonella enterica subsp. enterica serovar Typhimurium	75.5	1	9e-17	100.00%	52	WP_001584850.1
Salmonella enterica subsp. enterica serovar Typhimurium	75.5	1	9e-17	100.00%	52	WP_001584850.1
Salmonella enterica subsp. enterica serovar Typhimurium	75.5	1	9e-17	100.00%	52	WP_001584850.1
Salmonella enterica subsp. enterica serovar Typhimurium	75.5	1	9e-17	100.00%	52	WP_001584850.1
Salmonella enterica subsp. enterica serovar Typhimurium	75.5	1	9e-17	100.00%	52	WP_001584850.1
Salmonella enterica subsp. enterica serovar Typhimurium	75.5	1	9e-17	100.00%	52	WP_001584850.1
Salmonella enterica subsp. enterica serovar Typhimurium	75.5	1	9e-17	100.00%	52	WP_001584850.1
Salmonella enterica subsp. enterica serovar Typhimurium	75.5	1	9e-17	100.00%	52	WP_001584850.1
Salmonella enterica subsp. enterica serovar Typhimurium	75.5	1	9e-17	100.00%	52	WP_001584850.1
Salmonella enterica subsp. enterica serovar Typhimurium	75.5	1	9e-17	100.00%	52	WP_001584850.1
Salmonella enterica subsp. enterica serovar Typhimurium	75.5	1	9e-17	100.00%	52	WP_001584850.1
Salmonella enterica subsp. enterica serovar Typhimurium	75.5	1	9e-17	100.00%	52	WP_001584850.1
Salmonella enterica subsp. enterica serovar Typhimurium	75.5	1	9e-17	100.00%	52	WP_001584850.1
Salmonella enterica subsp. enterica serovar Typhimurium	75.5	1	9e-17	100.00%	52	WP_001584850.1
Salmonella enterica subsp. enterica serovar Typhimurium	75.5	1	9e-17	100.00%	52	WP_001584850.1
Salmonella enterica subsp. enterica serovar Typhimurium	75.5	1	9e-17	100.00%	52	WP_001584850.1
Salmonella enterica subsp. enterica serovar Typhimurium	75.5	1	9e-17	100.00%	52	WP_001584850.1
Salmonella enterica subsp. enterica serovar Typhimurium	75.5	1	9e-17	100.00%	52	WP_001584850.1
Salmonella enterica subsp. enterica serovar Typhimurium	75.5	1	9e-17	100.00%	52	WP_001584850.1
Salmonella enterica subsp. enterica serovar Typhimurium	75.5	1	9e-17	100.00%	52	WP_001584850.1
Salmonella enterica subsp. enterica serovar Typhimurium	75.5	1	9e-17	100.00%	52	WP_001584850.1
Salmonella enterica subsp. enterica serovar Typhimurium	75.5	1	9e-17	100.00%	52	WP_001584850.1
Salmonella enterica subsp. enterica serovar Typhimurium	75.5	1	9e-17	100.00%	52	WP_001584850.1
Salmonella enterica subsp. enterica serovar Typhimurium	75.5	1	9e-17	100.00%	52	WP_001584850.1
Salmonella enterica subsp. enterica serovar Typhimurium	75.5	1	9e-17	100.00%	52	WP_001584850.1
Salmonella enterica subsp. enterica serovar Typhimurium	75.5	1	9e-17	100.00%	52	WP_001584850.1
Salmonella enterica subsp. enterica serovar Typhimurium	75.5	1	9e-17	100.00%	52	WP_001584850.1
Salmonella enterica subsp. enterica serovar Typhimurium	75.5	1	9e-17	100.00%	52	WP_001584850.1
Salmonella enterica subsp. enterica serovar Typhimurium	75.5	1	9e-17	100.00%	52	WP_001584850.1
Salmonella enterica subsp. enterica serovar Typhimurium	75.5	1	9e-17	100.00%	52	WP_001584850.1
Salmonella enterica subsp. enterica serovar Typhimurium	75.5	1	9e-17	100.00%	52	WP_001584850.1
Salmonella enterica subsp. enterica serovar Typhimurium	75.5	1	9e-17	100.00%	52	WP_001584850.1
Salmonella enterica subsp. enterica serovar Typhimurium	75.5	1	9e-17	100.00%	52	WP_001584850.1
Salmonella enterica subsp. enterica serovar Typhimurium	75.5	1	9e-17	100.00%	52	WP_001584850.1
Salmonella enterica subsp. enterica serovar Typhimurium	75.5	1	9e-17	100.00%	52	WP_001584850.1
Salmonella enterica subsp. enterica serovar Typhimurium	75.5	1	9e-17	100.00%	52	WP_001584850.1
Salmonella enterica subsp. enterica serovar Typhimurium	75.5	1	9e-17	100.00%	52	WP_001584850.1
Salmonella enterica subsp. enterica serovar Typhimurium	75.5	1	9e-17	100.00%	52	WP_001584850.1
Salmonella enterica subsp. enterica serovar Typhimurium	75.5	1	9e-17	100.00%	52	WP_001584850.1
Salmonella enterica subsp. enterica serovar Typhimurium	75.5	1	9e-17	100.00%	52	WP_001584850.1
Salmonella enterica subsp. enterica serovar Typhimurium	75.5	1	9e-17	100.00%	52	WP_001584850.1
Salmonella enterica subsp. enterica serovar Typhimurium	75.5	1	9e-17	100.00%	52	WP_001584850.1
Salmonella enterica subsp. enterica serovar Typhimurium	75.5	1	9e-17	100.00%	52	WP_001584850.1
Salmonella enterica subsp. enterica serovar Typhimurium	75.5	1	9e-17	100.00%	52	WP_001584850.1
Salmonella enterica subsp. enterica serovar Typhimurium	75.5	1	9e-17	100.00%	52	WP_001584850.1
Salmonella enterica	75.5	1	9e-17	100.00%	52	WP_001584850.1
Salmonella enterica	75.5	1	9e-17	100.00%	52	WP_001584850.1
Salmonella enterica	75.5	1	9e-17	100.00%	52	WP_001584850.1
Salmonella enterica subsp. enterica serovar Typhimurium	75.5	1	9e-17	100.00%	52	WP_001584850.1
Salmonella enterica subsp. enterica serovar Typhimurium	75.5	1	9e-17	100.00%	52	WP_001584850.1
Salmonella enterica subsp. enterica serovar Typhimurium	75.5	1	9e-17	100.00%	52	WP_001584850.1
Salmonella enterica subsp. enterica serovar Typhimurium	75.5	1	9e-17	100.00%	52	WP_001584850.1
Salmonella enterica subsp. enterica serovar Typhimurium	75.5	1	9e-17	100.00%	52	WP_001584850.1
Salmonella enterica subsp. enterica serovar Typhimurium	75.5	1	9e-17	100.00%	52	WP_001584850.1
Salmonella enterica subsp. enterica serovar Typhimurium	75.5	1	9e-17	100.00%	52	WP_001584850.1
Salmonella enterica subsp. enterica serovar Typhimurium	75.5	1	9e-17	100.00%	52	WP_001584850.1
Salmonella enterica subsp. enterica serovar Kentucky	75.5	1	9e-17	100.00%	52	WP_001584850.1
Salmonella enterica subsp. enterica serovar Kentucky	75.5	1	9e-17	100.00%	52	WP_001584850.1
Salmonella enterica subsp. enterica serovar Kentucky	75.5	1	9e-17	100.00%	52	WP_001584850.1
Salmonella enterica subsp. enterica serovar Kentucky	75.5	1	9e-17	100.00%	52	WP_001584850.1
Salmonella enterica subsp. enterica serovar Kentucky	75.5	1	9e-17	100.00%	52	WP_001584850.1
Salmonella enterica subsp. enterica serovar Kentucky	75.5	1	9e-17	100.00%	52	WP_001584850.1
Salmonella enterica subsp. enterica serovar Kentucky	75.5	1	9e-17	100.00%	52	WP_001584850.1
Salmonella enterica subsp. enterica serovar Kentucky	75.5	1	9e-17	100.00%	52	WP_001584850.1
Salmonella enterica subsp. enterica serovar Kentucky	75.5	1	9e-17	100.00%	52	WP_001584850.1
Salmonella enterica subsp. enterica serovar Kentucky	75.5	1	9e-17	100.00%	52	WP_001584850.1
Salmonella enterica subsp. enterica serovar Kentucky	75.5	1	9e-17	100.00%	52	WP_001584850.1
Salmonella enterica subsp. enterica serovar Kentucky	75.5	1	9e-17	100.00%	52	WP_001584850.1
Salmonella enterica subsp. enterica serovar Kentucky	75.5	1	9e-17	100.00%	52	WP_001584850.1
Salmonella enterica subsp. enterica serovar Kentucky	75.5	1	9e-17	100.00%	52	WP_001584850.1
Salmonella enterica subsp. enterica serovar Kentucky	75.5	1	9e-17	100.00%	52	WP_001584850.1
Salmonella enterica subsp. enterica serovar Kentucky	75.5	1	9e-17	100.00%	52	WP_001584850.1
Salmonella enterica subsp. enterica serovar Kentucky	75.5	1	9e-17	100.00%	52	WP_001584850.1
Salmonella enterica subsp. enterica serovar Kentucky	75.5	1	9e-17	100.00%	52	WP_001584850.1
Salmonella enterica subsp. enterica serovar Kentucky	75.5	1	9e-17	100.00%	52	WP_001584850.1
Salmonella enterica subsp. enterica serovar Typhimurium	75.5	1	9e-17	100.00%	52	WP_001584850.1
Salmonella enterica subsp. enterica serovar Typhimurium	75.5	1	9e-17	100.00%	52	WP_001584850.1
Salmonella enterica subsp. enterica serovar Typhimurium	75.5	1	9e-17	100.00%	52	WP_001584850.1
Salmonella enterica subsp. enterica serovar Typhimurium	75.5	1	9e-17	100.00%	52	WP_001584850.1
Salmonella enterica subsp. enterica serovar Typhimurium	75.5	1	9e-17	100.00%	52	WP_001584850.1
Salmonella enterica subsp. enterica serovar Typhimurium	75.5	1	9e-17	100.00%	52	WP_001584850.1
Salmonella enterica subsp. enterica serovar Typhimurium	75.5	1	9e-17	100.00%	52	WP_001584850.1
Salmonella enterica subsp. enterica serovar Typhimurium	75.5	1	9e-17	100.00%	52	WP_001584850.1
Salmonella enterica subsp. enterica serovar Typhimurium	75.5	1	9e-17	100.00%	52	WP_001584850.1
Salmonella enterica	75.5	1	9e-17	100.00%	52	WP_001584850.1
Salmonella enterica	75.5	1	9e-17	100.00%	52	WP_001584850.1
Salmonella enterica	75.5	1	9e-17	100.00%	52	WP_001584850.1
Salmonella enterica	75.5	1	9e-17	100.00%	52	WP_001584850.1
Salmonella enterica	75.5	1	9e-17	100.00%	52	WP_001584850.1
Salmonella enterica	75.5	1	9e-17	100.00%	52	WP_001584850.1
Salmonella enterica	75.5	1	9e-17	100.00%	52	WP_001584850.1
Salmonella enterica	75.5	1	9e-17	100.00%	52	WP_001584850.1
Salmonella enterica	75.5	1	9e-17	100.00%	52	WP_001584850.1
Salmonella enterica	75.5	1	9e-17	100.00%	52	WP_001584850.1
Salmonella enterica	75.5	1	9e-17	100.00%	52	WP_001584850.1
Salmonella enterica	75.5	1	9e-17	100.00%	52	WP_001584850.1
Salmonella enterica	75.5	1	9e-17	100.00%	52	WP_001584850.1
Salmonella enterica	75.5	1	9e-17	100.00%	52	WP_001584850.1
Salmonella enterica	75.5	1	9e-17	100.00%	52	WP_001584850.1
Salmonella enterica	75.5	1	9e-17	100.00%	52	WP_001584850.1
Salmonella enterica	75.5	1	9e-17	100.00%	52	WP_001584850.1
Salmonella enterica	75.5	1	9e-17	100.00%	52	WP_001584850.1
Salmonella enterica subsp. diarizonae serovar 38:[k]:-	75.5	1	9e-17	100.00%	52	WP_001584850.1
Salmonella enterica subsp. diarizonae serovar 38:[k]:-	75.5	1	9e-17	100.00%	52	WP_001584850.1
Salmonella enterica subsp. diarizonae serovar 38:[k]:-	75.5	1	9e-17	100.00%	52	WP_001584850.1
Salmonella enterica subsp. diarizonae serovar 38:[k]:-	75.5	1	9e-17	100.00%	52	WP_001584850.1
Salmonella enterica subsp. diarizonae serovar 38:[k]:-	75.5	1	9e-17	100.00%	52	WP_001584850.1
Salmonella enterica subsp. diarizonae serovar 38:[k]:-	75.5	1	9e-17	100.00%	52	WP_001584850.1
Salmonella enterica subsp. diarizonae serovar 38:[k]:-	75.5	1	9e-17	100.00%	52	WP_001584850.1
Salmonella enterica	75.5	1	9e-17	100.00%	52	WP_001584850.1
Salmonella enterica subsp. diarizonae serovar 38:[k]:-	75.5	1	9e-17	100.00%	52	WP_001584850.1
Salmonella enterica subsp. enterica serovar Typhimurium	75.5	1	9e-17	100.00%	52	WP_001584850.1
Salmonella enterica subsp. enterica serovar Typhimurium	75.5	1	9e-17	100.00%	52	WP_001584850.1
Salmonella enterica subsp. enterica serovar Typhimurium	75.5	1	9e-17	100.00%	52	WP_001584850.1
Salmonella enterica subsp. enterica serovar Typhimurium	75.5	1	9e-17	100.00%	52	WP_001584850.1
Salmonella enterica subsp. enterica serovar Typhimurium	75.5	1	9e-17	100.00%	52	WP_001584850.1
Salmonella enterica subsp. enterica serovar Typhimurium	75.5	1	9e-17	100.00%	52	WP_001584850.1
Salmonella enterica subsp. enterica serovar Typhimurium	75.5	1	9e-17	100.00%	52	WP_001584850.1
Salmonella enterica subsp. enterica serovar Typhimurium	75.5	1	9e-17	100.00%	52	WP_001584850.1
Salmonella enterica subsp. enterica serovar Typhimurium	75.5	1	9e-17	100.00%	52	WP_001584850.1
Salmonella enterica subsp. enterica serovar Typhimurium	75.5	1	9e-17	100.00%	52	WP_001584850.1
Salmonella enterica subsp. enterica serovar Typhimurium	75.5	1	9e-17	100.00%	52	WP_001584850.1
Salmonella enterica subsp. enterica serovar Typhimurium	75.5	1	9e-17	100.00%	52	WP_001584850.1
Salmonella enterica subsp. enterica serovar Typhimurium	75.5	1	9e-17	100.00%	52	WP_001584850.1
Salmonella enterica subsp. enterica serovar Oranienburg	75.5	1	9e-17	100.00%	52	WP_001584850.1
Salmonella enterica subsp. enterica serovar Banana	75.5	1	9e-17	100.00%	52	WP_001584850.1
Salmonella enterica subsp. enterica serovar Typhimurium	75.5	1	9e-17	100.00%	52	WP_001584850.1
Salmonella enterica subsp. enterica serovar Typhimurium	75.5	1	9e-17	100.00%	52	WP_001584850.1
Salmonella enterica subsp. enterica serovar Typhimurium	75.5	1	9e-17	100.00%	52	WP_001584850.1
Salmonella enterica subsp. enterica serovar Typhimurium	75.5	1	9e-17	100.00%	52	WP_001584850.1
Salmonella enterica subsp. enterica serovar Typhimurium	75.5	1	9e-17	100.00%	52	WP_001584850.1
Salmonella enterica subsp. enterica serovar Typhimurium	75.5	1	9e-17	100.00%	52	WP_001584850.1
Salmonella enterica	75.5	1	9e-17	100.00%	52	WP_001584850.1
Salmonella enterica	75.5	1	9e-17	100.00%	52	WP_001584850.1
Salmonella enterica	75.5	1	9e-17	100.00%	52	WP_001584850.1
Salmonella enterica	75.5	1	9e-17	100.00%	52	WP_001584850.1
Salmonella enterica	75.5	1	9e-17	100.00%	52	WP_001584850.1
Salmonella enterica	75.5	1	9e-17	100.00%	52	WP_001584850.1
Salmonella enterica	75.5	1	9e-17	100.00%	52	WP_001584850.1
Salmonella enterica	75.5	1	9e-17	100.00%	52	WP_001584850.1
Salmonella enterica subsp. enterica serovar Typhimurium	75.5	1	9e-17	100.00%	52	WP_001584850.1
Salmonella enterica	75.5	1	9e-17	100.00%	52	WP_001584850.1
Salmonella enterica subsp. enterica serovar Typhimurium	75.5	1	9e-17	100.00%	52	WP_001584850.1
Salmonella enterica subsp. enterica serovar Typhimurium var. 5-	75.5	1	9e-17	100.00%	52	WP_001584850.1
Salmonella enterica	75.5	1	9e-17	100.00%	52	WP_001584850.1
Salmonella enterica subsp. enterica serovar Typhimurium var. 5-	75.5	1	9e-17	100.00%	52	WP_001584850.1
Salmonella enterica subsp. enterica serovar Typhimurium var. 5-	75.5	1	9e-17	100.00%	52	WP_001584850.1
Salmonella enterica	75.5	1	9e-17	100.00%	52	WP_001584850.1
Salmonella enterica	75.5	1	9e-17	100.00%	52	WP_001584850.1
Salmonella enterica	75.5	1	9e-17	100.00%	52	WP_001584850.1
Salmonella enterica	75.5	1	9e-17	100.00%	52	WP_001584850.1
Salmonella enterica	75.5	1	9e-17	100.00%	52	WP_001584850.1
Salmonella enterica	75.5	1	9e-17	100.00%	52	WP_001584850.1
Salmonella enterica	75.5	1	9e-17	100.00%	52	WP_001584850.1
Salmonella enterica subsp. enterica serovar 4,[5],12:i:-	75.5	1	9e-17	100.00%	52	WP_001584850.1
Salmonella enterica subsp. enterica serovar Typhimurium	75.5	1	9e-17	100.00%	52	WP_001584850.1
Salmonella enterica subsp. enterica serovar Typhimurium	75.5	1	9e-17	100.00%	52	WP_001584850.1
Salmonella enterica subsp. enterica serovar Typhimurium	75.5	1	9e-17	100.00%	52	WP_001584850.1
Salmonella enterica subsp. enterica serovar Typhimurium	75.5	1	9e-17	100.00%	52	WP_001584850.1
Salmonella enterica subsp. enterica serovar Typhimurium	75.5	1	9e-17	100.00%	52	WP_001584850.1
Salmonella enterica subsp. enterica serovar Typhimurium	75.5	1	9e-17	100.00%	52	WP_001584850.1
Salmonella enterica subsp. enterica serovar Typhimurium	75.5	1	9e-17	100.00%	52	WP_001584850.1
Salmonella enterica	75.5	1	9e-17	100.00%	52	WP_001584850.1
Salmonella enterica	75.5	1	9e-17	100.00%	52	WP_001584850.1
Salmonella enterica subsp. enterica serovar Typhimurium	75.5	1	9e-17	100.00%	52	WP_001584850.1
Salmonella enterica subsp. enterica serovar Typhimurium	75.5	1	9e-17	100.00%	52	WP_001584850.1
Salmonella enterica	75.5	1	9e-17	100.00%	52	WP_001584850.1
Salmonella enterica	75.5	1	9e-17	100.00%	52	WP_001584850.1
Salmonella enterica	75.5	1	9e-17	100.00%	52	WP_001584850.1
Salmonella enterica subsp. enterica serovar Typhimurium	75.5	1	9e-17	100.00%	52	WP_001584850.1
Salmonella enterica	75.5	1	9e-17	100.00%	52	WP_001584850.1
Salmonella enterica subsp. enterica serovar Anatum	75.5	1	9e-17	100.00%	52	WP_001584850.1
Salmonella enterica subsp. enterica serovar Newport	75.5	1	9e-17	100.00%	52	WP_001584850.1
Salmonella enterica subsp. enterica serovar Thompson	75.5	1	9e-17	100.00%	52	WP_001584850.1
Salmonella enterica subsp. enterica serovar Anatum	75.5	1	9e-17	100.00%	52	WP_001584850.1
Salmonella enterica subsp. enterica serovar Anatum	75.5	1	9e-17	100.00%	52	WP_001584850.1
Salmonella enterica	75.5	1	9e-17	100.00%	52	WP_001584850.1
Salmonella enterica subsp. enterica serovar Heidelberg	75.5	1	9e-17	100.00%	52	WP_001584850.1
Salmonella enterica subsp. enterica serovar Copenhagen	75.5	1	9e-17	100.00%	52	WP_001584850.1
Salmonella enterica	75.5	1	9e-17	100.00%	52	WP_001584850.1
Salmonella enterica subsp. enterica serovar Copenhagen	75.5	1	9e-17	100.00%	52	WP_001584850.1
Salmonella enterica	75.5	1	9e-17	100.00%	52	WP_001584850.1
Salmonella enterica	75.5	1	9e-17	100.00%	52	WP_001584850.1
Salmonella enterica	75.5	1	9e-17	100.00%	52	WP_001584850.1
Salmonella enterica	75.5	1	9e-17	100.00%	52	WP_001584850.1
Salmonella enterica	75.5	1	9e-17	100.00%	52	WP_001584850.1
Salmonella enterica	75.5	1	9e-17	100.00%	52	WP_001584850.1
Salmonella enterica	75.5	1	9e-17	100.00%	52	WP_001584850.1
Salmonella enterica	75.5	1	9e-17	100.00%	52	WP_001584850.1
Salmonella enterica	75.5	1	9e-17	100.00%	52	WP_001584850.1
Salmonella enterica	75.5	1	9e-17	100.00%	52	WP_001584850.1
[truncated: 5,219 more rows]

## Sheet: Tae4
Description	Score	Query cover	E value	Per. Ident	Acc. Len	Accession
Salmonella enterica subsp. enterica	333	1	3e-115	100.00%	161	WP_001081550.1
Salmonella enterica subsp. enterica serovar 1,4,[5],12:i:-	333	1	3e-115	100.00%	161	WP_001081550.1
Salmonella enterica subsp. enterica serovar Newport	333	1	3e-115	100.00%	161	WP_001081550.1
Salmonella enterica subsp. enterica serovar Typhimurium	333	1	3e-115	100.00%	161	WP_001081550.1
Salmonella enterica subsp. enterica serovar Typhimurium	333	1	3e-115	100.00%	161	WP_001081550.1
Salmonella enterica subsp. enterica serovar 4,12:i:-	333	1	3e-115	100.00%	161	WP_001081550.1
Salmonella enterica subsp. enterica serovar 4,12:i:-	333	1	3e-115	100.00%	161	WP_001081550.1
Salmonella enterica subsp. enterica serovar Kentucky	333	1	3e-115	100.00%	161	WP_001081550.1
Salmonella enterica	333	1	3e-115	100.00%	161	WP_001081550.1
Salmonella enterica	333	1	3e-115	100.00%	161	WP_001081550.1
Salmonella enterica	333	1	3e-115	100.00%	161	WP_001081550.1
Salmonella enterica subsp. enterica serovar Hvittingfoss	333	1	3e-115	100.00%	161	WP_001081550.1
Salmonella enterica subsp. enterica serovar Hvittingfoss	333	1	3e-115	100.00%	161	WP_001081550.1
Salmonella enterica subsp. enterica serovar Hvittingfoss	333	1	3e-115	100.00%	161	WP_001081550.1
Salmonella enterica subsp. enterica serovar Hvittingfoss	333	1	3e-115	100.00%	161	WP_001081550.1
Salmonella enterica subsp. enterica serovar Hvittingfoss	333	1	3e-115	100.00%	161	WP_001081550.1
Salmonella enterica subsp. enterica serovar Hvittingfoss	333	1	3e-115	100.00%	161	WP_001081550.1
Salmonella enterica subsp. enterica serovar Hvittingfoss	333	1	3e-115	100.00%	161	WP_001081550.1
Salmonella enterica subsp. enterica serovar Hvittingfoss	333	1	3e-115	100.00%	161	WP_001081550.1
Salmonella enterica subsp. enterica serovar Hvittingfoss	333	1	3e-115	100.00%	161	WP_001081550.1
Salmonella enterica subsp. enterica serovar Hvittingfoss	333	1	3e-115	100.00%	161	WP_001081550.1
Salmonella enterica subsp. enterica serovar Hvittingfoss	333	1	3e-115	100.00%	161	WP_001081550.1
Salmonella enterica subsp. enterica serovar Hvittingfoss	333	1	3e-115	100.00%	161	WP_001081550.1
Salmonella enterica subsp. enterica serovar Hvittingfoss	333	1	3e-115	100.00%	161	WP_001081550.1
Salmonella enterica subsp. enterica serovar Hvittingfoss	333	1	3e-115	100.00%	161	WP_001081550.1
Salmonella enterica subsp. enterica serovar Hvittingfoss	333	1	3e-115	100.00%	161	WP_001081550.1
Salmonella enterica subsp. enterica serovar Hvittingfoss	333	1	3e-115	100.00%	161	WP_001081550.1
Salmonella enterica subsp. enterica serovar Hvittingfoss	333	1	3e-115	100.00%	161	WP_001081550.1
Salmonella sp. D5-9891	333	1	3e-115	100.00%	161	WP_001081550.1
Salmonella enterica	333	1	3e-115	100.00%	161	WP_001081550.1
Salmonella enterica subsp. enterica serovar Albany	333	1	3e-115	100.00%	161	WP_001081550.1
Salmonella enterica subsp. enterica serovar Newport str. SL254	333	1	3e-115	100.00%	161	WP_001081550.1
Salmonella enterica subsp. enterica serovar Typhimurium str. CDC_2009K1153	333	1	3e-115	100.00%	161	WP_001081550.1
Salmonella enterica subsp. enterica serovar Newport str. Pond080-2TTA	333	1	3e-115	100.00%	161	WP_001081550.1
Salmonella enterica subsp. enterica serovar Newport str. #11-4	333	1	3e-115	100.00%	161	WP_001081550.1
Salmonella enterica subsp. enterica serovar Newport str. #11-3	333	1	3e-115	100.00%	161	WP_001081550.1
Salmonella enterica subsp. enterica serovar Anatum str. USDA-ARS-USMARC-1175	333	1	3e-115	100.00%	161	WP_001081550.1
Salmonella enterica subsp. enterica serovar Tennessee	333	1	3e-115	100.00%	161	WP_001081550.1
Salmonella enterica subsp. enterica serovar Tennessee	333	1	3e-115	100.00%	161	WP_001081550.1
Salmonella enterica subsp. enterica serovar Tennessee	333	1	3e-115	100.00%	161	WP_001081550.1
Salmonella enterica subsp. enterica serovar Tennessee	333	1	3e-115	100.00%	161	WP_001081550.1
Salmonella enterica subsp. enterica serovar Tennessee	333	1	3e-115	100.00%	161	WP_001081550.1
Salmonella enterica subsp. enterica serovar Tennessee	333	1	3e-115	100.00%	161	WP_001081550.1
Salmonella enterica subsp. enterica	333	1	3e-115	100.00%	161	WP_001081550.1
Salmonella enterica subsp. enterica serovar Copenhagen	333	1	3e-115	100.00%	161	WP_001081550.1
Salmonella enterica subsp. enterica serovar Cerro	333	1	3e-115	100.00%	161	WP_001081550.1
Salmonella enterica subsp. enterica serovar Baildon	333	1	3e-115	100.00%	161	WP_001081550.1
Salmonella enterica subsp. enterica serovar Cerro	333	1	3e-115	100.00%	161	WP_001081550.1
Salmonella enterica subsp. enterica serovar Cerro	333	1	3e-115	100.00%	161	WP_001081550.1
Salmonella enterica subsp. enterica serovar Hartford	333	1	3e-115	100.00%	161	WP_001081550.1
Salmonella enterica subsp. enterica	333	1	3e-115	100.00%	161	WP_001081550.1
Salmonella enterica subsp. enterica serovar Newport	333	1	3e-115	100.00%	161	WP_001081550.1
Salmonella enterica subsp. enterica serovar Newport	333	1	3e-115	100.00%	161	WP_001081550.1
Salmonella enterica subsp. enterica serovar Infantis	333	1	3e-115	100.00%	161	WP_001081550.1
Salmonella enterica subsp. enterica serovar Litchfield	333	1	3e-115	100.00%	161	WP_001081550.1
Salmonella enterica	333	1	3e-115	100.00%	161	WP_001081550.1
Salmonella enterica	333	1	3e-115	100.00%	161	WP_001081550.1
Salmonella enterica	333	1	3e-115	100.00%	161	WP_001081550.1
Salmonella enterica	333	1	3e-115	100.00%	161	WP_001081550.1
Salmonella enterica	333	1	3e-115	100.00%	161	WP_001081550.1
Salmonella enterica	333	1	3e-115	100.00%	161	WP_001081550.1
Salmonella enterica	333	1	3e-115	100.00%	161	WP_001081550.1
Salmonella enterica	333	1	3e-115	100.00%	161	WP_001081550.1
Salmonella enterica	333	1	3e-115	100.00%	161	WP_001081550.1
Salmonella enterica	333	1	3e-115	100.00%	161	WP_001081550.1
Salmonella enterica	333	1	3e-115	100.00%	161	WP_001081550.1
Salmonella enterica	333	1	3e-115	100.00%	161	WP_001081550.1
Salmonella enterica	333	1	3e-115	100.00%	161	WP_001081550.1
Salmonella enterica	333	1	3e-115	100.00%	161	WP_001081550.1
Salmonella enterica	333	1	3e-115	100.00%	161	WP_001081550.1
Salmonella enterica subsp. enterica serovar Newport	333	1	3e-115	100.00%	161	WP_001081550.1
Salmonella enterica subsp. enterica serovar Newport	333	1	3e-115	100.00%	161	WP_001081550.1
Salmonella enterica subsp. enterica serovar Newport	333	1	3e-115	100.00%	161	WP_001081550.1
Salmonella enterica subsp. enterica serovar Blockley	333	1	3e-115	100.00%	161	WP_001081550.1
Salmonella enterica subsp. enterica serovar Kentucky	333	1	3e-115	100.00%	161	WP_001081550.1
Salmonella enterica subsp. enterica serovar Kentucky	333	1	3e-115	100.00%	161	WP_001081550.1
Salmonella enterica	333	1	3e-115	100.00%	161	WP_001081550.1
Salmonella enterica subsp. enterica serovar Typhimurium	333	1	3e-115	100.00%	161	WP_001081550.1
Salmonella enterica subsp. enterica serovar Saintpaul	333	1	3e-115	100.00%	161	WP_001081550.1
Salmonella enterica subsp. enterica serovar Enteritidis	333	1	3e-115	100.00%	161	WP_001081550.1
Salmonella enterica subsp. enterica serovar Anatum	333	1	3e-115	100.00%	161	WP_001081550.1
Salmonella enterica subsp. enterica serovar Anatum	333	1	3e-115	100.00%	161	WP_001081550.1
Salmonella enterica subsp. enterica serovar Newport	333	1	3e-115	100.00%	161	WP_001081550.1
Salmonella enterica subsp. enterica serovar Saintpaul	333	1	3e-115	100.00%	161	WP_001081550.1
Salmonella enterica subsp. enterica serovar Albany	333	1	3e-115	100.00%	161	WP_001081550.1
Salmonella enterica subsp. enterica serovar Dublin	333	1	3e-115	100.00%	161	WP_001081550.1
Salmonella enterica subsp. enterica serovar Typhimurium var. 5-	333	1	3e-115	100.00%	161	WP_001081550.1
Salmonella enterica subsp. enterica serovar Hadar	333	1	3e-115	100.00%	161	WP_001081550.1
Salmonella enterica	333	1	3e-115	100.00%	161	WP_001081550.1
Salmonella enterica subsp. enterica serovar Albert	333	1	3e-115	100.00%	161	WP_001081550.1
Salmonella enterica subsp. enterica serovar Muenchen	333	1	3e-115	100.00%	161	WP_001081550.1
Salmonella enterica subsp. enterica serovar Muenchen	333	1	3e-115	100.00%	161	WP_001081550.1
Salmonella enterica subsp. enterica serovar Muenchen	333	1	3e-115	100.00%	161	WP_001081550.1
Salmonella enterica subsp. enterica serovar Hvittingfoss	333	1	3e-115	100.00%	161	WP_001081550.1
Salmonella enterica subsp. enterica	333	1	3e-115	100.00%	161	WP_001081550.1
Salmonella enterica subsp. enterica	333	1	3e-115	100.00%	161	WP_001081550.1
Salmonella enterica	333	1	3e-115	100.00%	161	WP_001081550.1
Salmonella enterica	333	1	3e-115	100.00%	161	WP_001081550.1
Salmonella enterica	333	1	3e-115	100.00%	161	WP_001081550.1
Salmonella enterica	333	1	3e-115	100.00%	161	WP_001081550.1
Salmonella enterica subsp. enterica serovar Typhimurium var. 5-	333	1	3e-115	100.00%	161	WP_001081550.1
Salmonella enterica subsp. enterica	333	1	3e-115	100.00%	161	WP_001081550.1
Salmonella enterica subsp. enterica serovar Typhimurium str. SL1344	333	1	3e-115	100.00%	161	WP_001081550.1
Salmonella enterica subsp. enterica serovar Typhimurium str. D23580	333	1	3e-115	100.00%	161	WP_001081550.1
Salmonella enterica subsp. enterica serovar Newport str. CVM 35199	333	1	3e-115	100.00%	161	WP_001081550.1
Salmonella enterica subsp. enterica serovar Newport str. CVM 21539	333	1	3e-115	100.00%	161	WP_001081550.1
Salmonella enterica subsp. enterica serovar Newport str. CVM 19447	333	1	3e-115	100.00%	161	WP_001081550.1
Salmonella enterica subsp. enterica serovar Newport str. CVM 19449	333	1	3e-115	100.00%	161	WP_001081550.1
Salmonella enterica subsp. enterica serovar Newport str. CVM 19567	333	1	3e-115	100.00%	161	WP_001081550.1
Salmonella enterica subsp. enterica serovar Rissen str. 150	333	1	3e-115	100.00%	161	WP_001081550.1
Salmonella enterica subsp. enterica serovar 4,[5],12:i:- str. 08-1700	333	1	3e-115	100.00%	161	WP_001081550.1
Salmonella enterica subsp. enterica serovar 4,[5],12:i:- str. 08-1739	333	1	3e-115	100.00%	161	WP_001081550.1
Salmonella enterica subsp. enterica serovar Typhimurium str. LT2-4_delta.ramA::kan	333	1	3e-115	100.00%	161	WP_001081550.1
Salmonella enterica subsp. enterica serovar Typhimurium str. LT2-4	333	1	3e-115	100.00%	161	WP_001081550.1
Salmonella enterica subsp. enterica serovar Hartford str. 06-0676	333	1	3e-115	100.00%	161	WP_001081550.1
Salmonella enterica subsp. enterica serovar Hadar str. 2011K-0112	333	1	3e-115	100.00%	161	WP_001081550.1
Salmonella enterica subsp. enterica serovar Mbandaka str. 2009K-0807	333	1	3e-115	100.00%	161	WP_001081550.1
Salmonella enterica subsp. enterica serovar Senftenberg	333	1	3e-115	100.00%	161	WP_001081550.1
Salmonella enterica subsp. enterica serovar Senftenberg str. SS209	333	1	3e-115	100.00%	161	WP_001081550.1
Salmonella enterica subsp. enterica serovar Typhimurium str. DT104	333	1	3e-115	100.00%	161	WP_001081550.1
Salmonella enterica subsp. enterica serovar Typhimurium str. DT104	333	1	3e-115	100.00%	161	WP_001081550.1
Salmonella enterica subsp. enterica serovar Typhimurium str. DT104	333	1	3e-115	100.00%	161	WP_001081550.1
Salmonella enterica subsp. enterica serovar Typhimurium str. DT104	333	1	3e-115	100.00%	161	WP_001081550.1
Salmonella enterica subsp. enterica serovar Typhimurium str. DT104	333	1	3e-115	100.00%	161	WP_001081550.1
Salmonella enterica subsp. enterica serovar Typhimurium str. DT104	333	1	3e-115	100.00%	161	WP_001081550.1
Salmonella enterica subsp. enterica serovar Typhimurium str. DT104	333	1	3e-115	100.00%	161	WP_001081550.1
Salmonella enterica subsp. enterica serovar Typhimurium str. DT104	333	1	3e-115	100.00%	161	WP_001081550.1
Salmonella enterica subsp. enterica serovar Typhimurium str. DT104	333	1	3e-115	100.00%	161	WP_001081550.1
Salmonella enterica subsp. enterica serovar Typhimurium str. DT104	333	1	3e-115	100.00%	161	WP_001081550.1
Salmonella enterica subsp. enterica serovar Typhimurium str. DT104	333	1	3e-115	100.00%	161	WP_001081550.1
Salmonella enterica subsp. enterica	333	1	3e-115	100.00%	161	WP_001081550.1
Salmonella enterica subsp. enterica serovar Waycross	333	1	3e-115	100.00%	161	WP_001081550.1
Salmonella enterica subsp. enterica serovar Kentucky str. SA20030505	333	1	3e-115	100.00%	161	WP_001081550.1
Salmonella enterica subsp. enterica serovar Hvittingfoss str. SA20014981	333	1	3e-115	100.00%	161	WP_001081550.1
Salmonella enterica subsp. enterica serovar Tennessee	333	1	3e-115	100.00%	161	WP_001081550.1
Salmonella enterica subsp. enterica serovar Tennessee	333	1	3e-115	100.00%	161	WP_001081550.1
Salmonella enterica subsp. enterica serovar 4,[5],12:i:-	333	1	3e-115	100.00%	161	WP_001081550.1
Salmonella enterica subsp. enterica serovar 4,[5],12:i:-	333	1	3e-115	100.00%	161	WP_001081550.1
Salmonella enterica subsp. enterica serovar 4,[5],12:i:-	333	1	3e-115	100.00%	161	WP_001081550.1
Salmonella enterica subsp. enterica serovar 4,[5],12:i:-	333	1	3e-115	100.00%	161	WP_001081550.1
Salmonella enterica subsp. enterica serovar 4,[5],12:i:-	333	1	3e-115	100.00%	161	WP_001081550.1
Salmonella enterica subsp. enterica serovar 4,[5],12:i:-	333	1	3e-115	100.00%	161	WP_001081550.1
Salmonella enterica subsp. enterica serovar Albany	333	1	3e-115	100.00%	161	WP_001081550.1
Salmonella enterica subsp. enterica serovar Albany	333	1	3e-115	100.00%	161	WP_001081550.1
Salmonella enterica subsp. enterica serovar Albany	333	1	3e-115	100.00%	161	WP_001081550.1
Salmonella enterica	333	1	3e-115	100.00%	161	WP_001081550.1
Salmonella enterica	333	1	3e-115	100.00%	161	WP_001081550.1
Salmonella enterica	333	1	3e-115	100.00%	161	WP_001081550.1
Salmonella enterica subsp. enterica serovar Typhimurium str. DT104	333	1	3e-115	100.00%	161	WP_001081550.1
Salmonella enterica subsp. enterica serovar Typhimurium str. DT104	333	1	3e-115	100.00%	161	WP_001081550.1
Salmonella enterica subsp. enterica serovar Typhimurium str. DT104	333	1	3e-115	100.00%	161	WP_001081550.1
Salmonella enterica subsp. enterica serovar Typhimurium str. DT104	333	1	3e-115	100.00%	161	WP_001081550.1
Salmonella enterica subsp. enterica serovar Typhimurium str. DT104	333	1	3e-115	100.00%	161	WP_001081550.1
Salmonella enterica subsp. enterica serovar Typhimurium str. DT104	333	1	3e-115	100.00%	161	WP_001081550.1
Salmonella enterica subsp. enterica serovar Typhimurium str. DT104	333	1	3e-115	100.00%	161	WP_001081550.1
Salmonella enterica subsp. enterica serovar Typhimurium str. DT104	333	1	3e-115	100.00%	161	WP_001081550.1
Salmonella enterica subsp. enterica serovar Typhimurium str. DT104	333	1	3e-115	100.00%	161	WP_001081550.1
Salmonella enterica subsp. enterica serovar Typhimurium str. DT104	333	1	3e-115	100.00%	161	WP_001081550.1
Salmonella enterica subsp. enterica serovar Typhimurium str. DT104	333	1	3e-115	100.00%	161	WP_001081550.1
Salmonella enterica subsp. enterica serovar Typhimurium str. DT104	333	1	3e-115	100.00%	161	WP_001081550.1
Salmonella enterica subsp. enterica serovar Typhimurium str. DT104	333	1	3e-115	100.00%	161	WP_001081550.1
Salmonella enterica subsp. enterica serovar Typhimurium str. DT104	333	1	3e-115	100.00%	161	WP_001081550.1
Salmonella enterica subsp. enterica serovar Typhimurium str. DT104	333	1	3e-115	100.00%	161	WP_001081550.1
Salmonella enterica subsp. enterica serovar Typhimurium str. DT104	333	1	3e-115	100.00%	161	WP_001081550.1
Salmonella enterica subsp. enterica serovar Typhimurium str. DT104	333	1	3e-115	100.00%	161	WP_001081550.1
Salmonella enterica subsp. enterica serovar Typhimurium str. DT104	333	1	3e-115	100.00%	161	WP_001081550.1
Salmonella enterica subsp. enterica serovar Typhimurium str. DT104	333	1	3e-115	100.00%	161	WP_001081550.1
Salmonella enterica subsp. enterica serovar Typhimurium str. DT104	333	1	3e-115	100.00%	161	WP_001081550.1
Salmonella enterica subsp. enterica serovar Typhimurium str. DT104	333	1	3e-115	100.00%	161	WP_001081550.1
Salmonella enterica subsp. enterica serovar Typhimurium str. DT104	333	1	3e-115	100.00%	161	WP_001081550.1
Salmonella enterica subsp. enterica serovar Typhimurium str. DT104	333	1	3e-115	100.00%	161	WP_001081550.1
Salmonella enterica subsp. enterica serovar Typhimurium str. DT104	333	1	3e-115	100.00%	161	WP_001081550.1
Salmonella enterica subsp. enterica serovar Typhimurium str. DT104	333	1	3e-115	100.00%	161	WP_001081550.1
Salmonella enterica subsp. enterica serovar Typhimurium str. DT104	333	1	3e-115	100.00%	161	WP_001081550.1
Salmonella enterica subsp. enterica serovar Typhimurium str. DT104	333	1	3e-115	100.00%	161	WP_001081550.1
Salmonella enterica subsp. enterica serovar Typhimurium str. DT104	333	1	3e-115	100.00%	161	WP_001081550.1
Salmonella enterica subsp. enterica serovar Typhimurium str. DT104	333	1	3e-115	100.00%	161	WP_001081550.1
Salmonella enterica subsp. enterica serovar Typhimurium str. DT104	333	1	3e-115	100.00%	161	WP_001081550.1
Salmonella enterica subsp. enterica serovar Typhimurium str. DT104	333	1	3e-115	100.00%	161	WP_001081550.1
Salmonella enterica subsp. enterica serovar Typhimurium str. DT104	333	1	3e-115	100.00%	161	WP_001081550.1
Salmonella enterica subsp. enterica serovar Typhimurium str. DT104	333	1	3e-115	100.00%	161	WP_001081550.1
Salmonella enterica subsp. enterica serovar Typhimurium str. DT104	333	1	3e-115	100.00%	161	WP_001081550.1
Salmonella enterica subsp. enterica serovar Typhimurium str. DT104	333	1	3e-115	100.00%	161	WP_001081550.1
Salmonella enterica subsp. enterica serovar Typhimurium str. DT104	333	1	3e-115	100.00%	161	WP_001081550.1
Salmonella enterica subsp. enterica serovar Typhimurium str. DT104	333	1	3e-115	100.00%	161	WP_001081550.1
Salmonella enterica subsp. enterica serovar Typhimurium str. DT104	333	1	3e-115	100.00%	161	WP_001081550.1
Salmonella enterica subsp. enterica serovar Typhimurium str. DT104	333	1	3e-115	100.00%	161	WP_001081550.1
Salmonella enterica subsp. enterica serovar Typhimurium str. DT104	333	1	3e-115	100.00%	161	WP_001081550.1
Salmonella enterica subsp. enterica serovar Typhimurium str. DT104	333	1	3e-115	100.00%	161	WP_001081550.1
Salmonella enterica subsp. enterica serovar Typhimurium str. DT104	333	1	3e-115	100.00%	161	WP_001081550.1
Salmonella enterica subsp. enterica serovar Typhimurium str. DT104	333	1	3e-115	100.00%	161	WP_001081550.1
Salmonella enterica subsp. enterica serovar Typhimurium str. DT104	333	1	3e-115	100.00%	161	WP_001081550.1
Salmonella enterica subsp. enterica serovar Typhimurium str. DT104	333	1	3e-115	100.00%	161	WP_001081550.1
Salmonella enterica subsp. enterica serovar Typhimurium str. DT104	333	1	3e-115	100.00%	161	WP_001081550.1
Salmonella enterica subsp. enterica serovar Typhimurium str. DT104	333	1	3e-115	100.00%	161	WP_001081550.1
Salmonella enterica subsp. enterica serovar Typhimurium str. DT104	333	1	3e-115	100.00%	161	WP_001081550.1
Salmonella enterica subsp. enterica serovar Typhimurium str. DT104	333	1	3e-115	100.00%	161	WP_001081550.1
Salmonella enterica subsp. enterica serovar Typhimurium str. DT104	333	1	3e-115	100.00%	161	WP_001081550.1
Salmonella enterica subsp. enterica serovar Typhimurium str. DT104	333	1	3e-115	100.00%	161	WP_001081550.1
Salmonella enterica subsp. enterica serovar Typhimurium str. DT104	333	1	3e-115	100.00%	161	WP_001081550.1
Salmonella enterica subsp. enterica serovar Typhimurium str. DT104	333	1	3e-115	100.00%	161	WP_001081550.1
Salmonella enterica subsp. enterica serovar Typhimurium str. DT104	333	1	3e-115	100.00%	161	WP_001081550.1
Salmonella enterica subsp. enterica serovar Typhimurium str. DT104	333	1	3e-115	100.00%	161	WP_001081550.1
Salmonella enterica subsp. enterica serovar Typhimurium str. DT104	333	1	3e-115	100.00%	161	WP_001081550.1
Salmonella enterica subsp. enterica serovar Typhimurium str. DT104	333	1	3e-115	100.00%	161	WP_001081550.1
Salmonella enterica subsp. enterica serovar Typhimurium str. DT104	333	1	3e-115	100.00%	161	WP_001081550.1
Salmonella enterica subsp. enterica serovar Typhimurium str. DT104	333	1	3e-115	100.00%	161	WP_001081550.1
Salmonella enterica subsp. enterica serovar Typhimurium str. DT104	333	1	3e-115	100.00%	161	WP_001081550.1
Salmonella enterica subsp. enterica serovar Typhimurium str. DT104	333	1	3e-115	100.00%	161	WP_001081550.1
Salmonella enterica subsp. enterica serovar Typhimurium str. DT104	333	1	3e-115	100.00%	161	WP_001081550.1
Salmonella enterica subsp. enterica serovar Typhimurium str. DT104	333	1	3e-115	100.00%	161	WP_001081550.1
Salmonella enterica subsp. enterica serovar Typhimurium str. DT104	333	1	3e-115	100.00%	161	WP_001081550.1
Salmonella enterica subsp. enterica serovar Typhimurium str. DT104	333	1	3e-115	100.00%	161	WP_001081550.1
Salmonella enterica subsp. enterica serovar Typhimurium str. DT104	333	1	3e-115	100.00%	161	WP_001081550.1
Salmonella enterica subsp. enterica serovar Typhimurium str. DT104	333	1	3e-115	100.00%	161	WP_001081550.1
Salmonella enterica subsp. enterica serovar Typhimurium str. DT104	333	1	3e-115	100.00%	161	WP_001081550.1
Salmonella enterica subsp. enterica serovar Typhimurium str. DT104	333	1	3e-115	100.00%	161	WP_001081550.1
Salmonella enterica subsp. enterica serovar Typhimurium str. DT104	333	1	3e-115	100.00%	161	WP_001081550.1
Salmonella enterica subsp. enterica serovar Typhimurium str. DT104	333	1	3e-115	100.00%	161	WP_001081550.1
Salmonella enterica subsp. enterica serovar Typhimurium str. DT104	333	1	3e-115	100.00%	161	WP_001081550.1
Salmonella enterica subsp. enterica serovar Typhimurium str. DT104	333	1	3e-115	100.00%	161	WP_001081550.1
Salmonella enterica subsp. enterica serovar Typhimurium str. DT104	333	1	3e-115	100.00%	161	WP_001081550.1
Salmonella enterica subsp. enterica serovar Typhimurium str. DT104	333	1	3e-115	100.00%	161	WP_001081550.1
Salmonella enterica subsp. enterica serovar Typhimurium str. DT104	333	1	3e-115	100.00%	161	WP_001081550.1
Salmonella enterica subsp. enterica serovar Typhimurium str. DT104	333	1	3e-115	100.00%	161	WP_001081550.1
Salmonella enterica subsp. enterica serovar Typhimurium str. DT104	333	1	3e-115	100.00%	161	WP_001081550.1
Salmonella enterica subsp. enterica serovar Typhimurium str. DT104	333	1	3e-115	100.00%	161	WP_001081550.1
Salmonella enterica subsp. enterica serovar Typhimurium str. DT104	333	1	3e-115	100.00%	161	WP_001081550.1
Salmonella enterica subsp. enterica serovar Typhimurium str. DT104	333	1	3e-115	100.00%	161	WP_001081550.1
Salmonella enterica subsp. enterica serovar Typhimurium str. DT104	333	1	3e-115	100.00%	161	WP_001081550.1
Salmonella enterica subsp. enterica serovar Typhimurium str. DT104	333	1	3e-115	100.00%	161	WP_001081550.1
Salmonella enterica subsp. enterica serovar Typhimurium str. DT104	333	1	3e-115	100.00%	161	WP_001081550.1
Salmonella enterica subsp. enterica serovar Typhimurium str. DT104	333	1	3e-115	100.00%	161	WP_001081550.1
Salmonella enterica subsp. enterica serovar Typhimurium str. DT104	333	1	3e-115	100.00%	161	WP_001081550.1
Salmonella enterica subsp. enterica serovar Typhimurium str. DT104	333	1	3e-115	100.00%	161	WP_001081550.1
Salmonella enterica subsp. enterica serovar Typhimurium str. DT104	333	1	3e-115	100.00%	161	WP_001081550.1
Salmonella enterica subsp. enterica serovar Typhimurium str. DT104	333	1	3e-115	100.00%	161	WP_001081550.1
Salmonella enterica subsp. enterica serovar Typhimurium str. DT104	333	1	3e-115	100.00%	161	WP_001081550.1
Salmonella enterica subsp. enterica serovar Typhimurium str. DT104	333	1	3e-115	100.00%	161	WP_001081550.1
Salmonella enterica subsp. enterica serovar Typhimurium str. DT104	333	1	3e-115	100.00%	161	WP_001081550.1
Salmonella enterica subsp. enterica serovar Typhimurium str. DT104	333	1	3e-115	100.00%	161	WP_001081550.1
Salmonella enterica subsp. enterica serovar Typhimurium str. DT104	333	1	3e-115	100.00%	161	WP_001081550.1
Salmonella enterica subsp. enterica serovar Typhimurium str. DT104	333	1	3e-115	100.00%	161	WP_001081550.1
Salmonella enterica subsp. enterica serovar Typhimurium str. DT104	333	1	3e-115	100.00%	161	WP_001081550.1
Salmonella enterica subsp. enterica serovar Typhimurium str. DT104	333	1	3e-115	100.00%	161	WP_001081550.1
Salmonella enterica subsp. enterica serovar Typhimurium str. DT104	333	1	3e-115	100.00%	161	WP_001081550.1
Salmonella enterica subsp. enterica serovar Typhimurium str. DT104	333	1	3e-115	100.00%	161	WP_001081550.1
Salmonella enterica subsp. enterica serovar Typhimurium str. DT104	333	1	3e-115	100.00%	161	WP_001081550.1
Salmonella enterica subsp. enterica serovar Typhimurium str. DT104	333	1	3e-115	100.00%	161	WP_001081550.1
Salmonella enterica subsp. enterica serovar Typhimurium str. DT104	333	1	3e-115	100.00%	161	WP_001081550.1
Salmonella enterica subsp. enterica serovar Typhimurium str. DT104	333	1	3e-115	100.00%	161	WP_001081550.1
Salmonella enterica subsp. enterica serovar Typhimurium str. DT104	333	1	3e-115	100.00%	161	WP_001081550.1
Salmonella enterica subsp. enterica serovar Typhimurium str. DT104	333	1	3e-115	100.00%	161	WP_001081550.1
Salmonella enterica subsp. enterica serovar Typhimurium str. DT104	333	1	3e-115	100.00%	161	WP_001081550.1
Salmonella enterica subsp. enterica serovar Typhimurium str. DT104	333	1	3e-115	100.00%	161	WP_001081550.1
Salmonella enterica subsp. enterica serovar Typhimurium str. DT104	333	1	3e-115	100.00%	161	WP_001081550.1
Salmonella enterica subsp. enterica serovar Typhimurium str. DT104	333	1	3e-115	100.00%	161	WP_001081550.1
Salmonella enterica subsp. enterica serovar Typhimurium str. DT104	333	1	3e-115	100.00%	161	WP_001081550.1
Salmonella enterica subsp. enterica serovar Typhimurium str. DT104	333	1	3e-115	100.00%	161	WP_001081550.1
Salmonella enterica subsp. enterica serovar Typhimurium str. DT104	333	1	3e-115	100.00%	161	WP_001081550.1
Salmonella enterica subsp. enterica serovar Typhimurium str. DT104	333	1	3e-115	100.00%	161	WP_001081550.1
Salmonella enterica subsp. enterica serovar Typhimurium str. DT104	333	1	3e-115	100.00%	161	WP_001081550.1
Salmonella enterica subsp. enterica serovar Typhimurium str. DT104	333	1	3e-115	100.00%	161	WP_001081550.1
Salmonella enterica subsp. enterica serovar Typhimurium str. DT104	333	1	3e-115	100.00%	161	WP_001081550.1
Salmonella enterica subsp. enterica serovar Typhimurium str. DT104	333	1	3e-115	100.00%	161	WP_001081550.1
Salmonella enterica subsp. enterica serovar Typhimurium str. DT104	333	1	3e-115	100.00%	161	WP_001081550.1
Salmonella enterica subsp. enterica serovar Typhimurium str. DT104	333	1	3e-115	100.00%	161	WP_001081550.1
Salmonella enterica subsp. enterica serovar Typhimurium str. DT104	333	1	3e-115	100.00%	161	WP_001081550.1
Salmonella enterica subsp. enterica serovar Typhimurium str. DT104	333	1	3e-115	100.00%	161	WP_001081550.1
Salmonella enterica subsp. enterica serovar Typhimurium str. DT104	333	1	3e-115	100.00%	161	WP_001081550.1
Salmonella enterica subsp. enterica serovar Typhimurium str. DT104	333	1	3e-115	100.00%	161	WP_001081550.1
Salmonella enterica subsp. enterica serovar Typhimurium str. DT104	333	1	3e-115	100.00%	161	WP_001081550.1
Salmonella enterica subsp. enterica serovar Typhimurium str. DT104	333	1	3e-115	100.00%	161	WP_001081550.1
Salmonella enterica subsp. enterica serovar Typhimurium str. DT104	333	1	3e-115	100.00%	161	WP_001081550.1
Salmonella enterica subsp. enterica serovar Typhimurium str. DT104	333	1	3e-115	100.00%	161	WP_001081550.1
Salmonella enterica subsp. enterica serovar Typhimurium str. DT104	333	1	3e-115	100.00%	161	WP_001081550.1
Salmonella enterica subsp. enterica serovar Typhimurium str. DT104	333	1	3e-115	100.00%	161	WP_001081550.1
Salmonella enterica subsp. enterica serovar Typhimurium str. DT104	333	1	3e-115	100.00%	161	WP_001081550.1
Salmonella enterica subsp. enterica serovar Typhimurium str. DT104	333	1	3e-115	100.00%	161	WP_001081550.1
Salmonella enterica subsp. enterica serovar Typhimurium str. DT104	333	1	3e-115	100.00%	161	WP_001081550.1
Salmonella enterica subsp. enterica serovar Typhimurium str. DT104	333	1	3e-115	100.00%	161	WP_001081550.1
Salmonella enterica subsp. enterica serovar Typhimurium str. DT104	333	1	3e-115	100.00%	161	WP_001081550.1
Salmonella enterica subsp. enterica serovar Typhimurium str. DT104	333	1	3e-115	100.00%	161	WP_001081550.1
Salmonella enterica subsp. enterica serovar Typhimurium str. DT104	333	1	3e-115	100.00%	161	WP_001081550.1
Salmonella enterica subsp. enterica serovar Typhimurium str. DT104	333	1	3e-115	100.00%	161	WP_001081550.1
Salmonella enterica subsp. enterica serovar Typhimurium str. DT104	333	1	3e-115	100.00%	161	WP_001081550.1
Salmonella enterica subsp. enterica serovar Typhimurium str. DT104	333	1	3e-115	100.00%	161	WP_001081550.1
Salmonella enterica subsp. enterica serovar Typhimurium str. DT104	333	1	3e-115	100.00%	161	WP_001081550.1
Salmonella enterica subsp. enterica serovar Typhimurium str. DT104	333	1	3e-115	100.00%	161	WP_001081550.1
Salmonella enterica subsp. enterica serovar Typhimurium str. DT104	333	1	3e-115	100.00%	161	WP_001081550.1
Salmonella enterica subsp. enterica serovar Typhimurium str. DT104	333	1	3e-115	100.00%	161	WP_001081550.1
Salmonella enterica subsp. enterica serovar Typhimurium str. DT104	333	1	3e-115	100.00%	161	WP_001081550.1
Salmonella enterica subsp. enterica serovar Typhimurium str. DT104	333	1	3e-115	100.00%	161	WP_001081550.1
Salmonella enterica subsp. enterica serovar Typhimurium str. DT104	333	1	3e-115	100.00%	161	WP_001081550.1
Salmonella enterica subsp. enterica serovar Typhimurium str. DT104	333	1	3e-115	100.00%	161	WP_001081550.1
Salmonella enterica subsp. enterica serovar Typhimurium str. DT104	333	1	3e-115	100.00%	161	WP_001081550.1
Salmonella enterica subsp. enterica serovar Typhimurium str. DT104	333	1	3e-115	100.00%	161	WP_001081550.1
Salmonella enterica subsp. enterica serovar Typhimurium str. DT104	333	1	3e-115	100.00%	161	WP_001081550.1
Salmonella enterica subsp. enterica serovar Typhimurium str. DT104	333	1	3e-115	100.00%	161	WP_001081550.1
Salmonella enterica subsp. enterica serovar Typhimurium str. DT104	333	1	3e-115	100.00%	161	WP_001081550.1
Salmonella enterica subsp. enterica serovar Typhimurium str. DT104	333	1	3e-115	100.00%	161	WP_001081550.1
Salmonella enterica subsp. enterica serovar Typhimurium str. DT104	333	1	3e-115	100.00%	161	WP_001081550.1
Salmonella enterica subsp. enterica serovar Typhimurium str. DT104	333	1	3e-115	100.00%	161	WP_001081550.1
Salmonella enterica subsp. enterica serovar Typhimurium str. DT104	333	1	3e-115	100.00%	161	WP_001081550.1
Salmonella enterica subsp. enterica serovar Typhimurium str. DT104	333	1	3e-115	100.00%	161	WP_001081550.1
Salmonella enterica subsp. enterica serovar Typhimurium str. DT104	333	1	3e-115	100.00%	161	WP_001081550.1
Salmonella enterica subsp. enterica serovar Typhimurium str. DT104	333	1	3e-115	100.00%	161	WP_001081550.1
Salmonella enterica subsp. enterica serovar Typhimurium str. DT104	333	1	3e-115	100.00%	161	WP_001081550.1
Salmonella enterica subsp. enterica serovar Typhimurium str. DT104	333	1	3e-115	100.00%	161	WP_001081550.1
Salmonella enterica subsp. enterica serovar Typhimurium str. DT104	333	1	3e-115	100.00%	161	WP_001081550.1
Salmonella enterica subsp. enterica serovar Typhimurium str. DT104	333	1	3e-115	100.00%	161	WP_001081550.1
Salmonella enterica subsp. enterica serovar Typhimurium str. DT104	333	1	3e-115	100.00%	161	WP_001081550.1
Salmonella enterica subsp. enterica serovar Typhimurium str. DT104	333	1	3e-115	100.00%	161	WP_001081550.1
Salmonella enterica subsp. enterica serovar Typhimurium str. DT104	333	1	3e-115	100.00%	161	WP_001081550.1
Salmonella enterica subsp. enterica serovar Typhimurium str. DT104	333	1	3e-115	100.00%	161	WP_001081550.1
Salmonella enterica subsp. enterica serovar Typhimurium str. DT104	333	1	3e-115	100.00%	161	WP_001081550.1
Salmonella enterica subsp. enterica serovar Typhimurium str. DT104	333	1	3e-115	100.00%	161	WP_001081550.1
Salmonella enterica subsp. enterica serovar Typhimurium str. DT104	333	1	3e-115	100.00%	161	WP_001081550.1
Salmonella enterica subsp. enterica serovar Typhimurium str. DT104	333	1	3e-115	100.00%	161	WP_001081550.1
Salmonella enterica subsp. enterica serovar Typhimurium str. DT104	333	1	3e-115	100.00%	161	WP_001081550.1
Salmonella enterica subsp. enterica serovar Typhimurium str. DT104	333	1	3e-115	100.00%	161	WP_001081550.1
Salmonella enterica subsp. enterica serovar Typhimurium str. DT104	333	1	3e-115	100.00%	161	WP_001081550.1
Salmonella enterica subsp. enterica serovar Typhimurium str. DT104	333	1	3e-115	100.00%	161	WP_001081550.1
Salmonella enterica subsp. enterica serovar Typhimurium str. DT104	333	1	3e-115	100.00%	161	WP_001081550.1
Salmonella enterica subsp. enterica serovar Typhimurium str. DT104	333	1	3e-115	100.00%	161	WP_001081550.1
Salmonella enterica subsp. enterica serovar Typhimurium str. DT104	333	1	3e-115	100.00%	161	WP_001081550.1
Salmonella enterica subsp. enterica serovar Typhimurium str. DT104	333	1	3e-115	100.00%	161	WP_001081550.1
Salmonella enterica subsp. enterica serovar Typhimurium str. DT104	333	1	3e-115	100.00%	161	WP_001081550.1
Salmonella enterica subsp. enterica serovar Typhimurium str. DT104	333	1	3e-115	100.00%	161	WP_001081550.1
Salmonella enterica subsp. enterica serovar Typhimurium str. DT104	333	1	3e-115	100.00%	161	WP_001081550.1
Salmonella enterica subsp. enterica serovar Typhimurium str. DT104	333	1	3e-115	100.00%	161	WP_001081550.1
Salmonella enterica subsp. enterica serovar Typhimurium str. DT104	333	1	3e-115	100.00%	161	WP_001081550.1
Salmonella enterica subsp. enterica serovar Typhimurium str. DT104	333	1	3e-115	100.00%	161	WP_001081550.1
Salmonella enterica subsp. enterica serovar Typhimurium str. DT104	333	1	3e-115	100.00%	161	WP_001081550.1
Salmonella enterica subsp. enterica serovar Typhimurium str. DT104	333	1	3e-115	100.00%	161	WP_001081550.1
Salmonella enterica subsp. enterica serovar Typhimurium str. DT104	333	1	3e-115	100.00%	161	WP_001081550.1
Salmonella enterica subsp. enterica serovar Typhimurium str. DT104	333	1	3e-115	100.00%	161	WP_001081550.1
Salmonella enterica subsp. enterica serovar Typhimurium str. DT104	333	1	3e-115	100.00%	161	WP_001081550.1
Salmonella enterica subsp. enterica serovar Typhimurium str. DT104	333	1	3e-115	100.00%	161	WP_001081550.1
Salmonella enterica subsp. enterica serovar Typhimurium str. DT104	333	1	3e-115	100.00%	161	WP_001081550.1
Salmonella enterica subsp. enterica serovar Typhimurium str. DT104	333	1	3e-115	100.00%	161	WP_001081550.1
Salmonella enterica subsp. enterica serovar Typhimurium str. DT104	333	1	3e-115	100.00%	161	WP_001081550.1
Salmonella enterica subsp. enterica serovar Typhimurium str. DT104	333	1	3e-115	100.00%	161	WP_001081550.1
Salmonella enterica subsp. enterica serovar Typhimurium str. DT104	333	1	3e-115	100.00%	161	WP_001081550.1
Salmonella enterica subsp. enterica serovar Typhimurium str. DT104	333	1	3e-115	100.00%	161	WP_001081550.1
Salmonella enterica subsp. enterica serovar Typhimurium str. DT104	333	1	3e-115	100.00%	161	WP_001081550.1
Salmonella enterica subsp. enterica serovar Typhimurium str. DT104	333	1	3e-115	100.00%	161	WP_001081550.1
Salmonella enterica subsp. enterica serovar Typhimurium str. DT104	333	1	3e-115	100.00%	161	WP_001081550.1
Salmonella enterica subsp. enterica serovar Typhimurium str. DT104	333	1	3e-115	100.00%	161	WP_001081550.1
Salmonella enterica subsp. enterica serovar Typhimurium str. DT104	333	1	3e-115	100.00%	161	WP_001081550.1
Salmonella enterica subsp. enterica serovar Typhimurium str. DT104	333	1	3e-115	100.00%	161	WP_001081550.1
Salmonella enterica subsp. enterica serovar Typhimurium str. DT104	333	1	3e-115	100.00%	161	WP_001081550.1
Salmonella enterica subsp. enterica serovar Infantis str. CVM N32597PS	333	1	3e-115	100.00%	161	WP_001081550.1
Salmonella enterica subsp. enterica serovar Infantis str. CVM 818	333	1	3e-115	100.00%	161	WP_001081550.1
Salmonella enterica subsp. enterica serovar Infantis str. CVM 22577	333	1	3e-115	100.00%	161	WP_001081550.1
Salmonella enterica	333	1	3e-115	100.00%	161	WP_001081550.1
Salmonella enterica	333	1	3e-115	100.00%	161	WP_001081550.1
Salmonella enterica	333	1	3e-115	100.00%	161	WP_001081550.1
Salmonella enterica	333	1	3e-115	100.00%	161	WP_001081550.1
Salmonella enterica	333	1	3e-115	100.00%	161	WP_001081550.1
Salmonella enterica subsp. enterica serovar Infantis	333	1	3e-115	100.00%	161	WP_001081550.1
Salmonella enterica subsp. enterica serovar Infantis	333	1	3e-115	100.00%	161	WP_001081550.1
Salmonella enterica subsp. enterica serovar Infantis	333	1	3e-115	100.00%	161	WP_001081550.1
Salmonella enterica subsp. enterica serovar Infantis	333	1	3e-115	100.00%	161	WP_001081550.1
Salmonella enterica subsp. enterica serovar Infantis	333	1	3e-115	100.00%	161	WP_001081550.1
Salmonella enterica subsp. enterica serovar Infantis	333	1	3e-115	100.00%	161	WP_001081550.1
Salmonella enterica subsp. enterica serovar Infantis	333	1	3e-115	100.00%	161	WP_001081550.1
Salmonella enterica subsp. enterica serovar Infantis	333	1	3e-115	100.00%	161	WP_001081550.1
Salmonella enterica subsp. enterica serovar Infantis	333	1	3e-115	100.00%	161	WP_001081550.1
Salmonella enterica subsp. enterica serovar Infantis	333	1	3e-115	100.00%	161	WP_001081550.1
Salmonella enterica subsp. enterica serovar Infantis	333	1	3e-115	100.00%	161	WP_001081550.1
Salmonella enterica subsp. enterica serovar Infantis	333	1	3e-115	100.00%	161	WP_001081550.1
Salmonella enterica subsp. enterica serovar Infantis	333	1	3e-115	100.00%	161	WP_001081550.1
Salmonella enterica subsp. enterica serovar Infantis	333	1	3e-115	100.00%	161	WP_001081550.1
Salmonella enterica subsp. enterica serovar Infantis	333	1	3e-115	100.00%	161	WP_001081550.1
Salmonella enterica subsp. enterica serovar Infantis	333	1	3e-115	100.00%	161	WP_001081550.1
Salmonella enterica subsp. enterica serovar Infantis	333	1	3e-115	100.00%	161	WP_001081550.1
Salmonella enterica subsp. enterica serovar Infantis	333	1	3e-115	100.00%	161	WP_001081550.1
Salmonella enterica subsp. enterica serovar Infantis	333	1	3e-115	100.00%	161	WP_001081550.1
Salmonella enterica subsp. enterica serovar Infantis	333	1	3e-115	100.00%	161	WP_001081550.1
Salmonella enterica subsp. enterica serovar Infantis	333	1	3e-115	100.00%	161	WP_001081550.1
Salmonella enterica subsp. enterica serovar Havana	333	1	3e-115	100.00%	161	WP_001081550.1
Salmonella enterica subsp. enterica serovar Rissen	333	1	3e-115	100.00%	161	WP_001081550.1
Salmonella enterica	333	1	3e-115	100.00%	161	WP_001081550.1
Salmonella enterica	333	1	3e-115	100.00%	161	WP_001081550.1
Salmonella enterica	333	1	3e-115	100.00%	161	WP_001081550.1
Salmonella enterica	333	1	3e-115	100.00%	161	WP_001081550.1
Salmonella enterica	333	1	3e-115	100.00%	161	WP_001081550.1
Salmonella enterica	333	1	3e-115	100.00%	161	WP_001081550.1
Salmonella enterica	333	1	3e-115	100.00%	161	WP_001081550.1
Salmonella enterica	333	1	3e-115	100.00%	161	WP_001081550.1
Salmonella enterica	333	1	3e-115	100.00%	161	WP_001081550.1
Salmonella enterica	333	1	3e-115	100.00%	161	WP_001081550.1
Salmonella enterica	333	1	3e-115	100.00%	161	WP_001081550.1
Salmonella enterica	333	1	3e-115	100.00%	161	WP_001081550.1
Salmonella enterica	333	1	3e-115	100.00%	161	WP_001081550.1
Salmonella enterica	333	1	3e-115	100.00%	161	WP_001081550.1
Salmonella enterica	333	1	3e-115	100.00%	161	WP_001081550.1
Salmonella enterica	333	1	3e-115	100.00%	161	WP_001081550.1
Salmonella enterica	333	1	3e-115	100.00%	161	WP_001081550.1
Salmonella enterica	333	1	3e-115	100.00%	161	WP_001081550.1
Salmonella enterica	333	1	3e-115	100.00%	161	WP_001081550.1
Salmonella enterica	333	1	3e-115	100.00%	161	WP_001081550.1
Salmonella enterica	333	1	3e-115	100.00%	161	WP_001081550.1
Salmonella enterica	333	1	3e-115	100.00%	161	WP_001081550.1
Salmonella enterica	333	1	3e-115	100.00%	161	WP_001081550.1
Salmonella enterica	333	1	3e-115	100.00%	161	WP_001081550.1
Salmonella enterica	333	1	3e-115	100.00%	161	WP_001081550.1
Salmonella enterica	333	1	3e-115	100.00%	161	WP_001081550.1
Salmonella enterica	333	1	3e-115	100.00%	161	WP_001081550.1
Salmonella enterica	333	1	3e-115	100.00%	161	WP_001081550.1
Salmonella enterica	333	1	3e-115	100.00%	161	WP_001081550.1
Salmonella enterica	333	1	3e-115	100.00%	161	WP_001081550.1
Salmonella enterica	333	1	3e-115	100.00%	161	WP_001081550.1
Salmonella enterica	333	1	3e-115	100.00%	161	WP_001081550.1
Salmonella enterica	333	1	3e-115	100.00%	161	WP_001081550.1
Salmonella enterica	333	1	3e-115	100.00%	161	WP_001081550.1
Salmonella enterica	333	1	3e-115	100.00%	161	WP_001081550.1
Salmonella enterica	333	1	3e-115	100.00%	161	WP_001081550.1
Salmonella enterica	333	1	3e-115	100.00%	161	WP_001081550.1
Salmonella enterica	333	1	3e-115	100.00%	161	WP_001081550.1
Salmonella enterica	333	1	3e-115	100.00%	161	WP_001081550.1
Salmonella enterica	333	1	3e-115	100.00%	161	WP_001081550.1
Salmonella enterica	333	1	3e-115	100.00%	161	WP_001081550.1
Salmonella enterica	333	1	3e-115	100.00%	161	WP_001081550.1
Salmonella enterica subsp. enterica serovar Derby	333	1	3e-115	100.00%	161	WP_001081550.1
Salmonella enterica subsp. enterica serovar Newport	333	1	3e-115	100.00%	161	WP_001081550.1
Salmonella enterica subsp. enterica serovar Infantis	333	1	3e-115	100.00%	161	WP_001081550.1
Salmonella enterica subsp. enterica	333	1	3e-115	100.00%	161	WP_001081550.1
Salmonella enterica subsp. enterica serovar Infantis	333	1	3e-115	100.00%	161	WP_001081550.1
Salmonella enterica subsp. enterica serovar Senftenberg	333	1	3e-115	100.00%	161	WP_001081550.1
Salmonella enterica subsp. enterica serovar Weltevreden	333	1	3e-115	100.00%	161	WP_001081550.1
Salmonella enterica subsp. enterica serovar Weltevreden	333	1	3e-115	100.00%	161	WP_001081550.1
Salmonella enterica subsp. enterica serovar Weltevreden	333	1	3e-115	100.00%	161	WP_001081550.1
Salmonella enterica subsp. enterica serovar Weltevreden	333	1	3e-115	100.00%	161	WP_001081550.1
Salmonella enterica subsp. enterica serovar Typhimurium var. 5-	333	1	3e-115	100.00%	161	WP_001081550.1
Salmonella enterica subsp. enterica serovar Typhimurium var. 5-	333	1	3e-115	100.00%	161	WP_001081550.1
Salmonella enterica subsp. enterica serovar Typhimurium var. 5-	333	1	3e-115	100.00%	161	WP_001081550.1
Salmonella enterica subsp. enterica serovar Typhimurium var. 5-	333	1	3e-115	100.00%	161	WP_001081550.1
Salmonella enterica subsp. enterica serovar Ohio	333	1	3e-115	100.00%	161	WP_001081550.1
Salmonella enterica subsp. enterica serovar Infantis	333	1	3e-115	100.00%	161	WP_001081550.1
Salmonella enterica subsp. enterica serovar Typhimurium str. USDA-ARS-USMARC-1880	333	1	3e-115	100.00%	161	WP_001081550.1
Salmonella enterica subsp. enterica serovar Mbandaka	333	1	3e-115	100.00%	161	WP_001081550.1
Salmonella enterica subsp. enterica serovar Braenderup	333	1	3e-115	100.00%	161	WP_001081550.1
Salmonella enterica subsp. enterica serovar Derby	333	1	3e-115	100.00%	161	WP_001081550.1
Salmonella enterica subsp. enterica serovar Kentucky str. 29439	333	1	3e-115	100.00%	161	WP_001081550.1
Salmonella enterica subsp. enterica serovar Typhimurium str. STm1	333	1	3e-115	100.00%	161	WP_001081550.1
Salmonella enterica subsp. enterica serovar Typhimurium str. STm2	333	1	3e-115	100.00%	161	WP_001081550.1
Salmonella enterica subsp. enterica serovar Heidelberg str. SARA36	333	1	3e-115	100.00%	161	WP_001081550.1
Salmonella enterica subsp. enterica serovar Paratyphi B str. SARA62	333	1	3e-115	100.00%	161	WP_001081550.1
Salmonella enterica subsp. enterica serovar Senftenberg str. 423984-2	333	1	3e-115	100.00%	161	WP_001081550.1
Salmonella enterica subsp. enterica serovar Muenchen str. baa1674	333	1	3e-115	100.00%	161	WP_001081550.1
Salmonella enterica subsp. enterica serovar Kentucky str. 5349	333	1	3e-115	100.00%	161	WP_001081550.1
Salmonella enterica subsp. enterica serovar Cerro str. 818	333	1	3e-115	100.00%	161	WP_001081550.1
Salmonella enterica subsp. enterica serovar Agona str. 632182-2	333	1	3e-115	100.00%	161	WP_001081550.1
Salmonella enterica subsp. enterica serovar Typhimurium	333	1	3e-115	100.00%	161	WP_001081550.1
Salmonella enterica subsp. enterica serovar Anatum str. USDA 100	333	1	3e-115	100.00%	161	WP_001081550.1
Salmonella enterica subsp. enterica serovar Newport str. #11-2	333	1	3e-115	100.00%	161	WP_001081550.1
Salmonella enterica subsp. enterica serovar Typhimurium str. 34502	333	1	3e-115	100.00%	161	WP_001081550.1
Salmonella enterica subsp. enterica serovar Typhimurium str. ST1489	333	1	3e-115	100.00%	161	WP_001081550.1
Salmonella enterica subsp. enterica serovar Typhimurium str. ST4848	333	1	3e-115	100.00%	161	WP_001081550.1
Salmonella enterica subsp. enterica serovar Cerro str. CFSAN001692	333	1	3e-115	100.00%	161	WP_001081550.1
Salmonella enterica subsp. enterica serovar Typhimurium var. Copenhagen str. 0084	333	1	3e-115	100.00%	161	WP_001081550.1
Salmonella enterica	333	1	3e-115	100.00%	161	WP_001081550.1
Salmonella enterica	333	1	3e-115	100.00%	161	WP_001081550.1
Salmonella enterica	333	1	3e-115	100.00%	161	WP_001081550.1
Salmonella enterica	333	1	3e-115	100.00%	161	WP_001081550.1
Salmonella enterica	333	1	3e-115	100.00%	161	WP_001081550.1
Salmonella enterica	333	1	3e-115	100.00%	161	WP_001081550.1
Salmonella enterica	333	1	3e-115	100.00%	161	WP_001081550.1
Salmonella enterica	333	1	3e-115	100.00%	161	WP_001081550.1
Salmonella enterica	333	1	3e-115	100.00%	161	WP_001081550.1
Salmonella enterica	333	1	3e-115	100.00%	161	WP_001081550.1
Salmonella enterica	333	1	3e-115	100.00%	161	WP_001081550.1
Salmonella enterica	333	1	3e-115	100.00%	161	WP_001081550.1
Salmonella enterica	333	1	3e-115	100.00%	161	WP_001081550.1
Salmonella enterica	333	1	3e-115	100.00%	161	WP_001081550.1
Salmonella enterica	333	1	3e-115	100.00%	161	WP_001081550.1
Salmonella enterica	333	1	3e-115	100.00%	161	WP_001081550.1
Salmonella enterica	333	1	3e-115	100.00%	161	WP_001081550.1
Salmonella enterica	333	1	3e-115	100.00%	161	WP_001081550.1
Salmonella enterica	333	1	3e-115	100.00%	161	WP_001081550.1
Salmonella enterica	333	1	3e-115	100.00%	161	WP_001081550.1
Salmonella enterica	333	1	3e-115	100.00%	161	WP_001081550.1
Salmonella enterica	333	1	3e-115	100.00%	161	WP_001081550.1
Salmonella enterica	333	1	3e-115	100.00%	161	WP_001081550.1
Salmonella enterica	333	1	3e-115	100.00%	161	WP_001081550.1
Salmonella enterica	333	1	3e-115	100.00%	161	WP_001081550.1
Salmonella enterica	333	1	3e-115	100.00%	161	WP_001081550.1
Salmonella enterica subsp. enterica serovar Anatum str. CDC 06-0532	333	1	3e-115	100.00%	161	WP_001081550.1
Salmonella enterica subsp. enterica serovar Tennessee str. TXSC_TXSC08-19	333	1	3e-115	100.00%	161	WP_001081550.1
Salmonella enterica subsp. enterica serovar Newport str. CDC 2010K-2159	333	1	3e-115	100.00%	161	WP_001081550.1
Salmonella enterica subsp. enterica serovar Typhimurium	333	1	3e-115	100.00%	161	WP_001081550.1
Salmonella enterica subsp. enterica serovar Typhimurium	333	1	3e-115	100.00%	161	WP_001081550.1
Salmonella enterica subsp. enterica serovar Newport str. CVM N18486	333	1	3e-115	100.00%	161	WP_001081550.1
Salmonella enterica subsp. enterica serovar Newport str. CVM 22425	333	1	3e-115	100.00%	161	WP_001081550.1
Salmonella enterica subsp. enterica serovar Newport str. CVM 22462	333	1	3e-115	100.00%	161	WP_001081550.1
Salmonella enterica subsp. enterica serovar Newport str. CVM 22513	333	1	3e-115	100.00%	161	WP_001081550.1
Salmonella enterica subsp. enterica serovar Typhimurium	333	1	3e-115	100.00%	161	WP_001081550.1
Salmonella enterica subsp. enterica serovar Typhimurium	333	1	3e-115	100.00%	161	WP_001081550.1
Salmonella enterica subsp. enterica serovar Anatum	333	1	3e-115	100.00%	161	WP_001081550.1
Salmonella enterica subsp. enterica serovar Anatum	333	1	3e-115	100.00%	161	WP_001081550.1
Salmonella enterica subsp. enterica serovar Anatum str. USDA-ARS-USMARC-1727	333	1	3e-115	100.00%	161	WP_001081550.1
Salmonella enterica subsp. enterica serovar Typhimurium	333	1	3e-115	100.00%	161	WP_001081550.1
Salmonella enterica subsp. enterica serovar Typhimurium	333	1	3e-115	100.00%	161	WP_001081550.1
Salmonella enterica subsp. enterica serovar Typhimurium	333	1	3e-115	100.00%	161	WP_001081550.1
Salmonella enterica subsp. enterica serovar Typhimurium	333	1	3e-115	100.00%	161	WP_001081550.1
Salmonella enterica subsp. enterica serovar Typhimurium	333	1	3e-115	100.00%	161	WP_001081550.1
Salmonella enterica subsp. enterica serovar Typhimurium	333	1	3e-115	100.00%	161	WP_001081550.1
Salmonella enterica subsp. enterica serovar Typhimurium	333	1	3e-115	100.00%	161	WP_001081550.1
Salmonella enterica subsp. enterica serovar Typhimurium	333	1	3e-115	100.00%	161	WP_001081550.1
Salmonella enterica subsp. enterica serovar Typhimurium	333	1	3e-115	100.00%	161	WP_001081550.1
Salmonella enterica subsp. enterica serovar Typhimurium	333	1	3e-115	100.00%	161	WP_001081550.1
Salmonella enterica subsp. enterica serovar Typhimurium	333	1	3e-115	100.00%	161	WP_001081550.1
Salmonella enterica subsp. enterica serovar Typhimurium	333	1	3e-115	100.00%	161	WP_001081550.1
Salmonella enterica subsp. enterica serovar Typhimurium	333	1	3e-115	100.00%	161	WP_001081550.1
Salmonella enterica subsp. enterica serovar Typhimurium	333	1	3e-115	100.00%	161	WP_001081550.1
Salmonella enterica subsp. enterica serovar Typhimurium	333	1	3e-115	100.00%	161	WP_001081550.1
Salmonella enterica subsp. enterica serovar Typhimurium	333	1	3e-115	100.00%	161	WP_001081550.1
Salmonella enterica subsp. enterica serovar Typhimurium	333	1	3e-115	100.00%	161	WP_001081550.1
Salmonella enterica subsp. enterica serovar Typhimurium	333	1	3e-115	100.00%	161	WP_001081550.1
Salmonella enterica subsp. enterica serovar Typhimurium	333	1	3e-115	100.00%	161	WP_001081550.1
Salmonella enterica subsp. enterica serovar Typhimurium	333	1	3e-115	100.00%	161	WP_001081550.1
Salmonella enterica subsp. enterica serovar Typhimurium	333	1	3e-115	100.00%	161	WP_001081550.1
Salmonella enterica subsp. enterica serovar Typhimurium	333	1	3e-115	100.00%	161	WP_001081550.1
Salmonella enterica subsp. enterica serovar Typhimurium	333	1	3e-115	100.00%	161	WP_001081550.1
Salmonella enterica subsp. enterica serovar Typhimurium	333	1	3e-115	100.00%	161	WP_001081550.1
Salmonella enterica subsp. enterica serovar Typhimurium	333	1	3e-115	100.00%	161	WP_001081550.1
Salmonella enterica subsp. enterica serovar Enteritidis	333	1	3e-115	100.00%	161	WP_001081550.1
Salmonella enterica subsp. enterica	333	1	3e-115	100.00%	161	WP_001081550.1
Salmonella enterica subsp. enterica serovar Typhimurium	333	1	3e-115	100.00%	161	WP_001081550.1
Salmonella enterica subsp. enterica serovar Typhimurium	333	1	3e-115	100.00%	161	WP_001081550.1
Salmonella enterica subsp. enterica serovar Typhimurium	333	1	3e-115	100.00%	161	WP_001081550.1
Salmonella enterica subsp. enterica serovar Typhimurium	333	1	3e-115	100.00%	161	WP_001081550.1
Salmonella enterica subsp. enterica serovar Typhimurium	333	1	3e-115	100.00%	161	WP_001081550.1
Salmonella enterica subsp. enterica serovar Typhimurium	333	1	3e-115	100.00%	161	WP_001081550.1
Salmonella enterica subsp. enterica serovar Typhimurium	333	1	3e-115	100.00%	161	WP_001081550.1
Salmonella enterica subsp. enterica serovar Typhimurium	333	1	3e-115	100.00%	161	WP_001081550.1
Salmonella enterica subsp. enterica serovar Typhimurium	333	1	3e-115	100.00%	161	WP_001081550.1
Salmonella enterica subsp. enterica serovar Typhimurium	333	1	3e-115	100.00%	161	WP_001081550.1
Salmonella enterica subsp. enterica serovar Typhimurium	333	1	3e-115	100.00%	161	WP_001081550.1
Salmonella enterica subsp. enterica serovar Typhimurium	333	1	3e-115	100.00%	161	WP_001081550.1
Salmonella enterica subsp. enterica serovar Typhimurium	333	1	3e-115	100.00%	161	WP_001081550.1
Salmonella enterica subsp. enterica serovar Typhimurium	333	1	3e-115	100.00%	161	WP_001081550.1
Salmonella enterica subsp. enterica serovar Typhimurium	333	1	3e-115	100.00%	161	WP_001081550.1
Salmonella enterica subsp. enterica serovar Typhimurium	333	1	3e-115	100.00%	161	WP_001081550.1
Salmonella enterica subsp. enterica serovar Typhimurium	333	1	3e-115	100.00%	161	WP_001081550.1
Salmonella enterica subsp. enterica serovar Typhimurium	333	1	3e-115	100.00%	161	WP_001081550.1
Salmonella enterica subsp. enterica serovar Typhimurium	333	1	3e-115	100.00%	161	WP_001081550.1
Salmonella enterica subsp. enterica serovar Typhimurium	333	1	3e-115	100.00%	161	WP_001081550.1
Salmonella enterica subsp. enterica	333	1	3e-115	100.00%	161	WP_001081550.1
Salmonella enterica subsp. enterica serovar Typhimurium	333	1	3e-115	100.00%	161	WP_001081550.1
Salmonella enterica subsp. enterica serovar Typhimurium	333	1	3e-115	100.00%	161	WP_001081550.1
Salmonella enterica subsp. enterica serovar Typhimurium	333	1	3e-115	100.00%	161	WP_001081550.1
Salmonella enterica subsp. enterica serovar Typhimurium	333	1	3e-115	100.00%	161	WP_001081550.1
Salmonella enterica subsp. enterica serovar Typhimurium	333	1	3e-115	100.00%	161	WP_001081550.1
Salmonella enterica subsp. enterica serovar Typhimurium	333	1	3e-115	100.00%	161	WP_001081550.1
Salmonella enterica subsp. enterica serovar Typhimurium	333	1	3e-115	100.00%	161	WP_001081550.1
Salmonella enterica subsp. enterica serovar Paratyphi C	333	1	3e-115	100.00%	161	WP_001081550.1
Salmonella enterica subsp. enterica serovar Paratyphi C	333	1	3e-115	100.00%	161	WP_001081550.1
Salmonella enterica subsp. enterica serovar Paratyphi C	333	1	3e-115	100.00%	161	WP_001081550.1
Salmonella enterica subsp. enterica serovar Paratyphi C	333	1	3e-115	100.00%	161	WP_001081550.1
Salmonella enterica subsp. enterica serovar Paratyphi C	333	1	3e-115	100.00%	161	WP_001081550.1
Salmonella enterica subsp. enterica serovar Paratyphi C	333	1	3e-115	100.00%	161	WP_001081550.1
Salmonella enterica subsp. enterica serovar Paratyphi C	333	1	3e-115	100.00%	161	WP_001081550.1
Salmonella enterica subsp. enterica serovar Paratyphi C	333	1	3e-115	100.00%	161	WP_001081550.1
Salmonella enterica subsp. enterica serovar Paratyphi C	333	1	3e-115	100.00%	161	WP_001081550.1
Salmonella enterica subsp. enterica serovar Paratyphi C	333	1	3e-115	100.00%	161	WP_001081550.1
Salmonella enterica subsp. enterica serovar Paratyphi C	333	1	3e-115	100.00%	161	WP_001081550.1
Salmonella enterica subsp. enterica	333	1	3e-115	100.00%	161	WP_001081550.1
Salmonella enterica subsp. enterica serovar Weltevreden	333	1	3e-115	100.00%	161	WP_001081550.1
Salmonella enterica subsp. enterica serovar Weltevreden	333	1	3e-115	100.00%	161	WP_001081550.1
Salmonella enterica subsp. enterica serovar Weltevreden	333	1	3e-115	100.00%	161	WP_001081550.1
Salmonella enterica subsp. enterica serovar Weltevreden	333	1	3e-115	100.00%	161	WP_001081550.1
Salmonella enterica subsp. enterica serovar Weltevreden	333	1	3e-115	100.00%	161	WP_001081550.1
Salmonella enterica subsp. enterica serovar Weltevreden	333	1	3e-115	100.00%	161	WP_001081550.1
Salmonella enterica subsp. enterica serovar Weltevreden	333	1	3e-115	100.00%	161	WP_001081550.1
Salmonella enterica subsp. enterica serovar Weltevreden	333	1	3e-115	100.00%	161	WP_001081550.1
Salmonella enterica subsp. enterica serovar Weltevreden	333	1	3e-115	100.00%	161	WP_001081550.1
Salmonella enterica subsp. enterica serovar Weltevreden	333	1	3e-115	100.00%	161	WP_001081550.1
Salmonella enterica subsp. enterica serovar Weltevreden	333	1	3e-115	100.00%	161	WP_001081550.1
Salmonella enterica subsp. enterica serovar Weltevreden	333	1	3e-115	100.00%	161	WP_001081550.1
Salmonella enterica subsp. enterica serovar Weltevreden	333	1	3e-115	100.00%	161	WP_001081550.1
Salmonella enterica subsp. enterica serovar Weltevreden	333	1	3e-115	100.00%	161	WP_001081550.1
Salmonella enterica subsp. enterica serovar Weltevreden	333	1	3e-115	100.00%	161	WP_001081550.1
Salmonella enterica subsp. enterica serovar Weltevreden	333	1	3e-115	100.00%	161	WP_001081550.1
Salmonella enterica subsp. enterica serovar Weltevreden	333	1	3e-115	100.00%	161	WP_001081550.1
Salmonella enterica subsp. enterica serovar Weltevreden	333	1	3e-115	100.00%	161	WP_001081550.1
Salmonella enterica subsp. enterica serovar Weltevreden	333	1	3e-115	100.00%	161	WP_001081550.1
Salmonella enterica subsp. enterica serovar Weltevreden	333	1	3e-115	100.00%	161	WP_001081550.1
Salmonella enterica subsp. enterica serovar Weltevreden	333	1	3e-115	100.00%	161	WP_001081550.1
Salmonella enterica subsp. enterica serovar Weltevreden	333	1	3e-115	100.00%	161	WP_001081550.1
Salmonella enterica subsp. enterica serovar Weltevreden	333	1	3e-115	100.00%	161	WP_001081550.1
Salmonella enterica subsp. enterica serovar Weltevreden	333	1	3e-115	100.00%	161	WP_001081550.1
Salmonella enterica subsp. enterica serovar Weltevreden	333	1	3e-115	100.00%	161	WP_001081550.1
Salmonella enterica subsp. enterica serovar Weltevreden	333	1	3e-115	100.00%	161	WP_001081550.1
Salmonella enterica subsp. enterica serovar Weltevreden	333	1	3e-115	100.00%	161	WP_001081550.1
Salmonella enterica subsp. enterica serovar Weltevreden	333	1	3e-115	100.00%	161	WP_001081550.1
Salmonella enterica subsp. enterica serovar Weltevreden	333	1	3e-115	100.00%	161	WP_001081550.1
Salmonella enterica subsp. enterica serovar Weltevreden	333	1	3e-115	100.00%	161	WP_001081550.1
Salmonella enterica subsp. enterica serovar Weltevreden	333	1	3e-115	100.00%	161	WP_001081550.1
Salmonella enterica subsp. enterica serovar Weltevreden	333	1	3e-115	100.00%	161	WP_001081550.1
Salmonella enterica subsp. enterica serovar Weltevreden	333	1	3e-115	100.00%	161	WP_001081550.1
Salmonella enterica subsp. enterica serovar Weltevreden	333	1	3e-115	100.00%	161	WP_001081550.1
Salmonella enterica subsp. enterica serovar Weltevreden	333	1	3e-115	100.00%	161	WP_001081550.1
Salmonella enterica subsp. enterica serovar Weltevreden	333	1	3e-115	100.00%	161	WP_001081550.1
Salmonella enterica subsp. enterica serovar Weltevreden	333	1	3e-115	100.00%	161	WP_001081550.1
Salmonella enterica subsp. enterica serovar Weltevreden	333	1	3e-115	100.00%	161	WP_001081550.1
Salmonella enterica subsp. enterica serovar Weltevreden	333	1	3e-115	100.00%	161	WP_001081550.1
Salmonella enterica subsp. enterica serovar Weltevreden	333	1	3e-115	100.00%	161	WP_001081550.1
Salmonella enterica subsp. enterica serovar Weltevreden	333	1	3e-115	100.00%	161	WP_001081550.1
Salmonella enterica subsp. enterica serovar Weltevreden	333	1	3e-115	100.00%	161	WP_001081550.1
Salmonella enterica subsp. enterica serovar Weltevreden	333	1	3e-115	100.00%	161	WP_001081550.1
Salmonella enterica subsp. enterica serovar Weltevreden	333	1	3e-115	100.00%	161	WP_001081550.1
Salmonella enterica subsp. enterica serovar Weltevreden	333	1	3e-115	100.00%	161	WP_001081550.1
Salmonella enterica subsp. enterica serovar Weltevreden	333	1	3e-115	100.00%	161	WP_001081550.1
Salmonella enterica subsp. enterica serovar Weltevreden	333	1	3e-115	100.00%	161	WP_001081550.1
Salmonella enterica subsp. enterica serovar Weltevreden	333	1	3e-115	100.00%	161	WP_001081550.1
Salmonella enterica subsp. enterica serovar Weltevreden	333	1	3e-115	100.00%	161	WP_001081550.1
Salmonella enterica subsp. enterica serovar Weltevreden	333	1	3e-115	100.00%	161	WP_001081550.1
Salmonella enterica subsp. enterica serovar Weltevreden	333	1	3e-115	100.00%	161	WP_001081550.1
Salmonella enterica subsp. enterica serovar Weltevreden	333	1	3e-115	100.00%	161	WP_001081550.1
Salmonella enterica subsp. enterica serovar Weltevreden	333	1	3e-115	100.00%	161	WP_001081550.1
Salmonella enterica subsp. enterica serovar Weltevreden	333	1	3e-115	100.00%	161	WP_001081550.1
Salmonella enterica subsp. enterica serovar Weltevreden	333	1	3e-115	100.00%	161	WP_001081550.1
Salmonella enterica subsp. enterica serovar Weltevreden	333	1	3e-115	100.00%	161	WP_001081550.1
Salmonella enterica subsp. enterica serovar Weltevreden	333	1	3e-115	100.00%	161	WP_001081550.1
Salmonella enterica subsp. enterica serovar Weltevreden	333	1	3e-115	100.00%	161	WP_001081550.1
Salmonella enterica subsp. enterica serovar Typhimurium	333	1	3e-115	100.00%	161	WP_001081550.1
Salmonella enterica subsp. enterica serovar Lubbock	333	1	3e-115	100.00%	161	WP_001081550.1
Salmonella enterica subsp. enterica serovar Typhimurium	333	1	3e-115	100.00%	161	WP_001081550.1
Salmonella enterica subsp. enterica serovar Berta str. SA20103550	333	1	3e-115	100.00%	161	WP_001081550.1
Salmonella enterica subsp. enterica serovar Hadar str. SA20026260	333	1	3e-115	100.00%	161	WP_001081550.1
Salmonella enterica subsp. enterica serovar Virginia str. SA19971529	333	1	3e-115	100.00%	161	WP_001081550.1
Salmonella enterica subsp. enterica serovar Typhimurium	333	1	3e-115	100.00%	161	WP_001081550.1
Salmonella enterica subsp. enterica serovar Kentucky	333	1	3e-115	100.00%	161	WP_001081550.1
Salmonella enterica subsp. enterica serovar Kentucky	333	1	3e-115	100.00%	161	WP_001081550.1
Salmonella enterica subsp. enterica serovar Kentucky	333	1	3e-115	100.00%	161	WP_001081550.1
Salmonella enterica subsp. enterica serovar Kentucky	333	1	3e-115	100.00%	161	WP_001081550.1
Salmonella enterica subsp. enterica serovar Kentucky	333	1	3e-115	100.00%	161	WP_001081550.1
Salmonella enterica subsp. enterica serovar Kentucky	333	1	3e-115	100.00%	161	WP_001081550.1
Salmonella enterica subsp. enterica serovar Kentucky	333	1	3e-115	100.00%	161	WP_001081550.1
Salmonella enterica subsp. enterica serovar Kentucky	333	1	3e-115	100.00%	161	WP_001081550.1
Salmonella enterica subsp. enterica serovar Typhimurium	333	1	3e-115	100.00%	161	WP_001081550.1
Salmonella enterica subsp. enterica	333	1	3e-115	100.00%	161	WP_001081550.1
Salmonella enterica subsp. enterica serovar Typhimurium	333	1	3e-115	100.00%	161	WP_001081550.1
Salmonella enterica subsp. enterica serovar Typhimurium	333	1	3e-115	100.00%	161	WP_001081550.1
Salmonella enterica subsp. enterica serovar Typhimurium	333	1	3e-115	100.00%	161	WP_001081550.1
Salmonella enterica subsp. enterica serovar Typhimurium	333	1	3e-115	100.00%	161	WP_001081550.1
Salmonella enterica subsp. enterica serovar Typhimurium	333	1	3e-115	100.00%	161	WP_001081550.1
Salmonella enterica subsp. enterica serovar Typhimurium	333	1	3e-115	100.00%	161	WP_001081550.1
Salmonella enterica subsp. enterica serovar Newport	333	1	3e-115	100.00%	161	WP_001081550.1
Salmonella enterica subsp. enterica serovar Infantis	333	1	3e-115	100.00%	161	WP_001081550.1
Salmonella enterica subsp. enterica serovar Infantis	333	1	3e-115	100.00%	161	WP_001081550.1
Salmonella enterica subsp. enterica serovar Infantis	333	1	3e-115	100.00%	161	WP_001081550.1
Salmonella enterica subsp. enterica serovar Typhimurium	333	1	3e-115	100.00%	161	WP_001081550.1
Salmonella enterica subsp. enterica serovar Typhimurium	333	1	3e-115	100.00%	161	WP_001081550.1
Salmonella enterica subsp. enterica serovar Typhimurium	333	1	3e-115	100.00%	161	WP_001081550.1
Salmonella enterica subsp. enterica serovar Typhimurium	333	1	3e-115	100.00%	161	WP_001081550.1
Salmonella enterica subsp. enterica serovar Infantis	333	1	3e-115	100.00%	161	WP_001081550.1
Salmonella enterica subsp. enterica serovar Infantis	333	1	3e-115	100.00%	161	WP_001081550.1
Salmonella enterica subsp. enterica serovar Infantis	333	1	3e-115	100.00%	161	WP_001081550.1
Salmonella enterica subsp. enterica serovar Infantis	333	1	3e-115	100.00%	161	WP_001081550.1
Salmonella enterica subsp. enterica serovar Infantis	333	1	3e-115	100.00%	161	WP_001081550.1
Salmonella enterica subsp. enterica serovar Typhimurium	333	1	3e-115	100.00%	161	WP_001081550.1
Salmonella enterica subsp. enterica serovar Cerro	333	1	3e-115	100.00%	161	WP_001081550.1
Salmonella enterica	333	1	3e-115	100.00%	161	WP_001081550.1
Salmonella enterica	333	1	3e-115	100.00%	161	WP_001081550.1
Salmonella enterica	333	1	3e-115	100.00%	161	WP_001081550.1
Salmonella enterica	333	1	3e-115	100.00%	161	WP_001081550.1
Salmonella enterica	333	1	3e-115	100.00%	161	WP_001081550.1
Salmonella enterica	333	1	3e-115	100.00%	161	WP_001081550.1
Salmonella enterica	333	1	3e-115	100.00%	161	WP_001081550.1
Salmonella enterica	333	1	3e-115	100.00%	161	WP_001081550.1
Salmonella enterica	333	1	3e-115	100.00%	161	WP_001081550.1
Salmonella enterica	333	1	3e-115	100.00%	161	WP_001081550.1
Salmonella enterica	333	1	3e-115	100.00%	161	WP_001081550.1
Salmonella enterica	333	1	3e-115	100.00%	161	WP_001081550.1
Salmonella enterica	333	1	3e-115	100.00%	161	WP_001081550.1
Salmonella sp. 14ESS1015	333	1	3e-115	100.00%	161	WP_001081550.1
Salmonella enterica subsp. enterica serovar 4,12:i:-	333	1	3e-115	100.00%	161	WP_001081550.1
Salmonella enterica subsp. enterica serovar Saintpaul	333	1	3e-115	100.00%	161	WP_001081550.1
Salmonella enterica subsp. enterica serovar Kentucky	333	1	3e-115	100.00%	161	WP_001081550.1
Salmonella enterica subsp. enterica serovar Kentucky	333	1	3e-115	100.00%	161	WP_001081550.1
Salmonella enterica subsp. enterica serovar Kentucky	333	1	3e-115	100.00%	161	WP_001081550.1
Salmonella enterica subsp. enterica serovar Kentucky	333	1	3e-115	100.00%	161	WP_001081550.1
Salmonella enterica subsp. enterica serovar Kentucky	333	1	3e-115	100.00%	161	WP_001081550.1
Salmonella enterica subsp. enterica serovar Infantis	333	1	3e-115	100.00%	161	WP_001081550.1
Salmonella enterica subsp. enterica serovar Infantis	333	1	3e-115	100.00%	161	WP_001081550.1
Salmonella enterica subsp. enterica serovar Infantis	333	1	3e-115	100.00%	161	WP_001081550.1
Salmonella enterica subsp. enterica serovar Infantis	333	1	3e-115	100.00%	161	WP_001081550.1
Salmonella enterica subsp. enterica serovar Infantis	333	1	3e-115	100.00%	161	WP_001081550.1
Salmonella enterica subsp. enterica serovar Infantis	333	1	3e-115	100.00%	161	WP_001081550.1
Salmonella enterica subsp. enterica	333	1	3e-115	100.00%	161	WP_001081550.1
Salmonella enterica subsp. enterica serovar Typhimurium var. 5-	333	1	3e-115	100.00%	161	WP_001081550.1
Salmonella enterica subsp. enterica serovar Infantis	333	1	3e-115	100.00%	161	WP_001081550.1
Salmonella enterica subsp. enterica serovar Infantis	333	1	3e-115	100.00%	161	WP_001081550.1
Salmonella enterica subsp. enterica serovar Infantis	333	1	3e-115	100.00%	161	WP_001081550.1
Salmonella enterica subsp. enterica serovar Infantis	333	1	3e-115	100.00%	161	WP_001081550.1
Salmonella enterica subsp. enterica serovar Infantis	333	1	3e-115	100.00%	161	WP_001081550.1
Salmonella enterica	333	1	3e-115	100.00%	161	WP_001081550.1
Salmonella enterica	333	1	3e-115	100.00%	161	WP_001081550.1
Salmonella enterica	333	1	3e-115	100.00%	161	WP_001081550.1
Salmonella enterica	333	1	3e-115	100.00%	161	WP_001081550.1
Salmonella enterica	333	1	3e-115	100.00%	161	WP_001081550.1
Salmonella enterica	333	1	3e-115	100.00%	161	WP_001081550.1
Salmonella enterica	333	1	3e-115	100.00%	161	WP_001081550.1
Salmonella enterica	333	1	3e-115	100.00%	161	WP_001081550.1
Salmonella enterica	333	1	3e-115	100.00%	161	WP_001081550.1
Salmonella enterica	333	1	3e-115	100.00%	161	WP_001081550.1
Salmonella enterica	333	1	3e-115	100.00%	161	WP_001081550.1
Salmonella enterica	333	1	3e-115	100.00%	161	WP_001081550.1
Salmonella enterica	333	1	3e-115	100.00%	161	WP_001081550.1
Salmonella enterica	333	1	3e-115	100.00%	161	WP_001081550.1
Salmonella enterica	333	1	3e-115	100.00%	161	WP_001081550.1
Salmonella enterica	333	1	3e-115	100.00%	161	WP_001081550.1
Salmonella enterica	333	1	3e-115	100.00%	161	WP_001081550.1
Salmonella enterica	333	1	3e-115	100.00%	161	WP_001081550.1
Salmonella enterica	333	1	3e-115	100.00%	161	WP_001081550.1
Salmonella enterica	333	1	3e-115	100.00%	161	WP_001081550.1
Salmonella enterica	333	1	3e-115	100.00%	161	WP_001081550.1
Salmonella enterica	333	1	3e-115	100.00%	161	WP_001081550.1
Salmonella enterica	333	1	3e-115	100.00%	161	WP_001081550.1
Salmonella enterica	333	1	3e-115	100.00%	161	WP_001081550.1
Salmonella enterica	333	1	3e-115	100.00%	161	WP_001081550.1
Salmonella enterica	333	1	3e-115	100.00%	161	WP_001081550.1
Salmonella enterica	333	1	3e-115	100.00%	161	WP_001081550.1
Salmonella enterica	333	1	3e-115	100.00%	161	WP_001081550.1
Salmonella enterica	333	1	3e-115	100.00%	161	WP_001081550.1
Salmonella enterica	333	1	3e-115	100.00%	161	WP_001081550.1
Salmonella enterica	333	1	3e-115	100.00%	161	WP_001081550.1
Salmonella enterica	333	1	3e-115	100.00%	161	WP_001081550.1
Salmonella enterica	333	1	3e-115	100.00%	161	WP_001081550.1
Salmonella enterica	333	1	3e-115	100.00%	161	WP_001081550.1
Salmonella enterica	333	1	3e-115	100.00%	161	WP_001081550.1
Salmonella enterica	333	1	3e-115	100.00%	161	WP_001081550.1
Salmonella enterica	333	1	3e-115	100.00%	161	WP_001081550.1
Salmonella enterica	333	1	3e-115	100.00%	161	WP_001081550.1
Salmonella enterica	333	1	3e-115	100.00%	161	WP_001081550.1
Salmonella enterica	333	1	3e-115	100.00%	161	WP_001081550.1
Salmonella enterica	333	1	3e-115	100.00%	161	WP_001081550.1
Salmonella enterica	333	1	3e-115	100.00%	161	WP_001081550.1
Salmonella enterica	333	1	3e-115	100.00%	161	WP_001081550.1
Salmonella enterica	333	1	3e-115	100.00%	161	WP_001081550.1
Salmonella enterica	333	1	3e-115	100.00%	161	WP_001081550.1
Salmonella enterica	333	1	3e-115	100.00%	161	WP_001081550.1
Salmonella enterica	333	1	3e-115	100.00%	161	WP_001081550.1
Salmonella enterica	333	1	3e-115	100.00%	161	WP_001081550.1
Salmonella enterica	333	1	3e-115	100.00%	161	WP_001081550.1
Salmonella enterica	333	1	3e-115	100.00%	161	WP_001081550.1
Salmonella enterica	333	1	3e-115	100.00%	161	WP_001081550.1
Salmonella enterica	333	1	3e-115	100.00%	161	WP_001081550.1
Salmonella enterica	333	1	3e-115	100.00%	161	WP_001081550.1
Salmonella enterica	333	1	3e-115	100.00%	161	WP_001081550.1
Salmonella enterica	333	1	3e-115	100.00%	161	WP_001081550.1
Salmonella enterica	333	1	3e-115	100.00%	161	WP_001081550.1
Salmonella enterica	333	1	3e-115	100.00%	161	WP_001081550.1
Salmonella enterica	333	1	3e-115	100.00%	161	WP_001081550.1
Salmonella enterica	333	1	3e-115	100.00%	161	WP_001081550.1
Salmonella enterica	333	1	3e-115	100.00%	161	WP_001081550.1
Salmonella enterica	333	1	3e-115	100.00%	161	WP_001081550.1
Salmonella enterica	333	1	3e-115	100.00%	161	WP_001081550.1
Salmonella enterica	333	1	3e-115	100.00%	161	WP_001081550.1
Salmonella enterica	333	1	3e-115	100.00%	161	WP_001081550.1
Salmonella enterica	333	1	3e-115	100.00%	161	WP_001081550.1
Salmonella enterica	333	1	3e-115	100.00%	161	WP_001081550.1
Salmonella enterica subsp. enterica serovar 6,7:e,h:-	333	1	3e-115	100.00%	161	WP_001081550.1
Salmonella enterica subsp. enterica serovar 4,[5],12:i:-	333	1	3e-115	100.00%	161	WP_001081550.1
Salmonella enterica	333	1	3e-115	100.00%	161	WP_001081550.1
Salmonella enterica	333	1	3e-115	100.00%	161	WP_001081550.1
Salmonella enterica	333	1	3e-115	100.00%	161	WP_001081550.1
Salmonella enterica	333	1	3e-115	100.00%	161	WP_001081550.1
Salmonella enterica	333	1	3e-115	100.00%	161	WP_001081550.1
Salmonella enterica	333	1	3e-115	100.00%	161	WP_001081550.1
Salmonella enterica	333	1	3e-115	100.00%	161	WP_001081550.1
Salmonella enterica	333	1	3e-115	100.00%	161	WP_001081550.1
Salmonella enterica	333	1	3e-115	100.00%	161	WP_001081550.1
Salmonella enterica	333	1	3e-115	100.00%	161	WP_001081550.1
Salmonella enterica	333	1	3e-115	100.00%	161	WP_001081550.1
Salmonella enterica	333	1	3e-115	100.00%	161	WP_001081550.1
Salmonella enterica	333	1	3e-115	100.00%	161	WP_001081550.1
Salmonella enterica	333	1	3e-115	100.00%	161	WP_001081550.1
Salmonella enterica	333	1	3e-115	100.00%	161	WP_001081550.1
Salmonella enterica	333	1	3e-115	100.00%	161	WP_001081550.1
Salmonella enterica	333	1	3e-115	100.00%	161	WP_001081550.1
Salmonella enterica	333	1	3e-115	100.00%	161	WP_001081550.1
Salmonella enterica	333	1	3e-115	100.00%	161	WP_001081550.1
Salmonella enterica	333	1	3e-115	100.00%	161	WP_001081550.1
Salmonella enterica	333	1	3e-115	100.00%	161	WP_001081550.1
Salmonella enterica	333	1	3e-115	100.00%	161	WP_001081550.1
Salmonella enterica	333	1	3e-115	100.00%	161	WP_001081550.1
Salmonella enterica	333	1	3e-115	100.00%	161	WP_001081550.1
Salmonella enterica	333	1	3e-115	100.00%	161	WP_001081550.1
Salmonella enterica	333	1	3e-115	100.00%	161	WP_001081550.1
Salmonella enterica	333	1	3e-115	100.00%	161	WP_001081550.1
Salmonella enterica	333	1	3e-115	100.00%	161	WP_001081550.1
Salmonella enterica	333	1	3e-115	100.00%	161	WP_001081550.1
Salmonella enterica	333	1	3e-115	100.00%	161	WP_001081550.1
Salmonella enterica	333	1	3e-115	100.00%	161	WP_001081550.1
Salmonella enterica	333	1	3e-115	100.00%	161	WP_001081550.1
Salmonella enterica	333	1	3e-115	100.00%	161	WP_001081550.1
Salmonella enterica	333	1	3e-115	100.00%	161	WP_001081550.1
Salmonella enterica	333	1	3e-115	100.00%	161	WP_001081550.1
Salmonella enterica	333	1	3e-115	100.00%	161	WP_001081550.1
Salmonella enterica	333	1	3e-115	100.00%	161	WP_001081550.1
Salmonella enterica	333	1	3e-115	100.00%	161	WP_001081550.1
Salmonella enterica	333	1	3e-115	100.00%	161	WP_001081550.1
Salmonella enterica	333	1	3e-115	100.00%	161	WP_001081550.1
Salmonella enterica	333	1	3e-115	100.00%	161	WP_001081550.1
Salmonella enterica	333	1	3e-115	100.00%	161	WP_001081550.1
Salmonella enterica	333	1	3e-115	100.00%	161	WP_001081550.1
Salmonella enterica	333	1	3e-115	100.00%	161	WP_001081550.1
Salmonella enterica	333	1	3e-115	100.00%	161	WP_001081550.1
Salmonella enterica	333	1	3e-115	100.00%	161	WP_001081550.1
Salmonella enterica	333	1	3e-115	100.00%	161	WP_001081550.1
Salmonella enterica	333	1	3e-115	100.00%	161	WP_001081550.1
Salmonella enterica	333	1	3e-115	100.00%	161	WP_001081550.1
Salmonella enterica	333	1	3e-115	100.00%	161	WP_001081550.1
Salmonella enterica	333	1	3e-115	100.00%	161	WP_001081550.1
Salmonella enterica	333	1	3e-115	100.00%	161	WP_001081550.1
Salmonella enterica	333	1	3e-115	100.00%	161	WP_001081550.1
Salmonella enterica	333	1	3e-115	100.00%	161	WP_001081550.1
Salmonella enterica	333	1	3e-115	100.00%	161	WP_001081550.1
Salmonella enterica	333	1	3e-115	100.00%	161	WP_001081550.1
Salmonella enterica	333	1	3e-115	100.00%	161	WP_001081550.1
Salmonella enterica	333	1	3e-115	100.00%	161	WP_001081550.1
Salmonella enterica	333	1	3e-115	100.00%	161	WP_001081550.1
Salmonella enterica	333	1	3e-115	100.00%	161	WP_001081550.1
Salmonella enterica	333	1	3e-115	100.00%	161	WP_001081550.1
Salmonella enterica	333	1	3e-115	100.00%	161	WP_001081550.1
Salmonella enterica	333	1	3e-115	100.00%	161	WP_001081550.1
Salmonella enterica	333	1	3e-115	100.00%	161	WP_001081550.1
Salmonella enterica	333	1	3e-115	100.00%	161	WP_001081550.1
Salmonella enterica	333	1	3e-115	100.00%	161	WP_001081550.1
Salmonella enterica	333	1	3e-115	100.00%	161	WP_001081550.1
Salmonella enterica subsp. enterica serovar Typhimurium str. DT104	333	1	3e-115	100.00%	161	WP_001081550.1
Salmonella enterica subsp. enterica serovar Infantis	333	1	3e-115	100.00%	161	WP_001081550.1
Salmonella enterica subsp. enterica serovar Infantis	333	1	3e-115	100.00%	161	WP_001081550.1
Salmonella enterica subsp. enterica serovar Infantis	333	1	3e-115	100.00%	161	WP_001081550.1
Salmonella enterica subsp. enterica serovar Infantis	333	1	3e-115	100.00%	161	WP_001081550.1
Salmonella enterica subsp. enterica serovar Infantis	333	1	3e-115	100.00%	161	WP_001081550.1
Salmonella enterica subsp. enterica serovar Infantis	333	1	3e-115	100.00%	161	WP_001081550.1
Salmonella enterica subsp. enterica serovar Infantis	333	1	3e-115	100.00%	161	WP_001081550.1
Salmonella enterica	333	1	3e-115	100.00%	161	WP_001081550.1
Salmonella enterica subsp. enterica serovar Typhimurium var. 5-	333	1	3e-115	100.00%	161	WP_001081550.1
Salmonella enterica subsp. enterica serovar Typhimurium var. 5-	333	1	3e-115	100.00%	161	WP_001081550.1
Salmonella enterica subsp. enterica serovar Typhimurium var. 5-	333	1	3e-115	100.00%	161	WP_001081550.1
Salmonella enterica subsp. enterica serovar Typhimurium var. 5-	333	1	3e-115	100.00%	161	WP_001081550.1
Salmonella enterica subsp. enterica serovar Typhimurium var. 5-	333	1	3e-115	100.00%	161	WP_001081550.1
Salmonella enterica subsp. enterica serovar Typhimurium var. 5-	333	1	3e-115	100.00%	161	WP_001081550.1
Salmonella enterica subsp. enterica serovar Typhimurium var. 5-	333	1	3e-115	100.00%	161	WP_001081550.1
Salmonella enterica subsp. enterica serovar Typhimurium var. 5-	333	1	3e-115	100.00%	161	WP_001081550.1
Salmonella enterica subsp. enterica serovar Typhimurium var. 5-	333	1	3e-115	100.00%	161	WP_001081550.1
Salmonella enterica subsp. enterica serovar Typhimurium var. 5-	333	1	3e-115	100.00%	161	WP_001081550.1
Salmonella enterica subsp. enterica serovar Typhimurium var. 5-	333	1	3e-115	100.00%	161	WP_001081550.1
Salmonella enterica subsp. enterica serovar Typhimurium var. 5-	333	1	3e-115	100.00%	161	WP_001081550.1
Salmonella enterica subsp. enterica serovar Typhimurium var. 5-	333	1	3e-115	100.00%	161	WP_001081550.1
Salmonella enterica subsp. enterica serovar Typhimurium var. 5-	333	1	3e-115	100.00%	161	WP_001081550.1
Salmonella enterica subsp. enterica serovar Typhimurium var. 5-	333	1	3e-115	100.00%	161	WP_001081550.1
Salmonella enterica subsp. enterica serovar Typhimurium var. 5-	333	1	3e-115	100.00%	161	WP_001081550.1
Salmonella enterica subsp. enterica serovar Typhimurium var. 5-	333	1	3e-115	100.00%	161	WP_001081550.1
Salmonella enterica subsp. enterica serovar Typhimurium var. 5-	333	1	3e-115	100.00%	161	WP_001081550.1
Salmonella enterica subsp. enterica serovar Typhimurium var. 5-	333	1	3e-115	100.00%	161	WP_001081550.1
Salmonella enterica subsp. enterica serovar Typhimurium var. 5-	333	1	3e-115	100.00%	161	WP_001081550.1
Salmonella enterica subsp. enterica serovar Typhimurium var. 5-	333	1	3e-115	100.00%	161	WP_001081550.1
Salmonella enterica subsp. enterica serovar Typhimurium var. 5-	333	1	3e-115	100.00%	161	WP_001081550.1
Salmonella enterica subsp. enterica serovar Typhimurium var. 5-	333	1	3e-115	100.00%	161	WP_001081550.1
Salmonella enterica subsp. enterica serovar Typhimurium var. 5-	333	1	3e-115	100.00%	161	WP_001081550.1
Salmonella enterica subsp. enterica serovar Typhimurium var. 5-	333	1	3e-115	100.00%	161	WP_001081550.1
Salmonella enterica subsp. enterica serovar Typhimurium var. 5-	333	1	3e-115	100.00%	161	WP_001081550.1
Salmonella enterica subsp. enterica serovar Typhimurium var. 5-	333	1	3e-115	100.00%	161	WP_001081550.1
Salmonella enterica subsp. enterica serovar Typhimurium var. 5-	333	1	3e-115	100.00%	161	WP_001081550.1
Salmonella enterica subsp. enterica serovar Typhimurium var. 5-	333	1	3e-115	100.00%	161	WP_001081550.1
Salmonella enterica subsp. enterica serovar Typhimurium var. 5-	333	1	3e-115	100.00%	161	WP_001081550.1
Salmonella enterica subsp. enterica serovar Typhimurium var. 5-	333	1	3e-115	100.00%	161	WP_001081550.1
Salmonella enterica subsp. enterica serovar Typhimurium var. 5-	333	1	3e-115	100.00%	161	WP_001081550.1
Salmonella enterica subsp. enterica serovar Typhimurium var. 5-	333	1	3e-115	100.00%	161	WP_001081550.1
Salmonella enterica subsp. enterica serovar Typhimurium var. 5-	333	1	3e-115	100.00%	161	WP_001081550.1
Salmonella enterica subsp. enterica serovar Typhimurium var. 5-	333	1	3e-115	100.00%	161	WP_001081550.1
Salmonella enterica subsp. enterica serovar Typhimurium var. 5-	333	1	3e-115	100.00%	161	WP_001081550.1
Salmonella enterica subsp. enterica serovar Typhimurium var. 5-	333	1	3e-115	100.00%	161	WP_001081550.1
Salmonella enterica subsp. enterica serovar Typhimurium var. 5-	333	1	3e-115	100.00%	161	WP_001081550.1
Salmonella enterica subsp. enterica serovar Typhimurium var. 5-	333	1	3e-115	100.00%	161	WP_001081550.1
Salmonella enterica subsp. enterica serovar Typhimurium var. 5-	333	1	3e-115	100.00%	161	WP_001081550.1
Salmonella enterica subsp. enterica serovar Typhimurium var. 5-	333	1	3e-115	100.00%	161	WP_001081550.1
Salmonella enterica subsp. enterica serovar Typhimurium var. 5-	333	1	3e-115	100.00%	161	WP_001081550.1
Salmonella enterica subsp. enterica serovar Typhimurium var. 5-	333	1	3e-115	100.00%	161	WP_001081550.1
Salmonella enterica subsp. enterica serovar Typhimurium var. 5-	333	1	3e-115	100.00%	161	WP_001081550.1
Salmonella enterica subsp. enterica serovar Typhimurium var. 5-	333	1	3e-115	100.00%	161	WP_001081550.1
Salmonella enterica subsp. enterica serovar Typhimurium var. 5-	333	1	3e-115	100.00%	161	WP_001081550.1
Salmonella enterica subsp. enterica serovar Typhimurium var. 5-	333	1	3e-115	100.00%	161	WP_001081550.1
Salmonella enterica subsp. enterica serovar Typhimurium var. 5-	333	1	3e-115	100.00%	161	WP_001081550.1
Salmonella enterica subsp. enterica serovar Typhimurium var. 5-	333	1	3e-115	100.00%	161	WP_001081550.1
Salmonella enterica subsp. enterica serovar Typhimurium var. 5-	333	1	3e-115	100.00%	161	WP_001081550.1
Salmonella enterica subsp. enterica serovar Typhimurium var. 5-	333	1	3e-115	100.00%	161	WP_001081550.1
Salmonella enterica subsp. enterica serovar Typhimurium var. 5-	333	1	3e-115	100.00%	161	WP_001081550.1
Salmonella enterica subsp. enterica serovar Typhimurium var. 5-	333	1	3e-115	100.00%	161	WP_001081550.1
Salmonella enterica subsp. enterica serovar Typhimurium var. 5-	333	1	3e-115	100.00%	161	WP_001081550.1
Salmonella enterica subsp. enterica serovar Typhimurium var. 5-	333	1	3e-115	100.00%	161	WP_001081550.1
Salmonella enterica subsp. enterica serovar Typhimurium var. 5-	333	1	3e-115	100.00%	161	WP_001081550.1
Salmonella enterica subsp. enterica serovar Typhimurium var. 5-	333	1	3e-115	100.00%	161	WP_001081550.1
Salmonella enterica subsp. enterica serovar Typhimurium var. 5-	333	1	3e-115	100.00%	161	WP_001081550.1
Salmonella enterica subsp. enterica serovar Typhimurium var. 5-	333	1	3e-115	100.00%	161	WP_001081550.1
Salmonella enterica subsp. enterica serovar Typhimurium var. 5-	333	1	3e-115	100.00%	161	WP_001081550.1
Salmonella enterica subsp. enterica serovar Typhimurium var. 5-	333	1	3e-115	100.00%	161	WP_001081550.1
Salmonella enterica subsp. enterica serovar Typhimurium var. 5-	333	1	3e-115	100.00%	161	WP_001081550.1
Salmonella enterica subsp. enterica serovar Typhimurium var. 5-	333	1	3e-115	100.00%	161	WP_001081550.1
Salmonella enterica subsp. enterica serovar Typhimurium var. 5-	333	1	3e-115	100.00%	161	WP_001081550.1
Salmonella enterica subsp. enterica serovar Typhimurium var. 5-	333	1	3e-115	100.00%	161	WP_001081550.1
Salmonella enterica subsp. enterica serovar Typhimurium var. 5-	333	1	3e-115	100.00%	161	WP_001081550.1
Salmonella enterica subsp. enterica serovar Typhimurium var. 5-	333	1	3e-115	100.00%	161	WP_001081550.1
Salmonella enterica subsp. enterica serovar Typhimurium var. 5-	333	1	3e-115	100.00%	161	WP_001081550.1
Salmonella enterica subsp. enterica serovar Typhimurium var. 5-	333	1	3e-115	100.00%	161	WP_001081550.1
Salmonella enterica subsp. enterica serovar Typhimurium var. 5-	333	1	3e-115	100.00%	161	WP_001081550.1
Salmonella enterica subsp. enterica serovar Typhimurium var. 5-	333	1	3e-115	100.00%	161	WP_001081550.1
Salmonella enterica subsp. enterica serovar Typhimurium var. 5-	333	1	3e-115	100.00%	161	WP_001081550.1
Salmonella enterica subsp. enterica serovar Typhimurium var. 5-	333	1	3e-115	100.00%	161	WP_001081550.1
Salmonella enterica subsp. enterica serovar Typhimurium var. 5-	333	1	3e-115	100.00%	161	WP_001081550.1
Salmonella enterica subsp. enterica serovar Typhimurium var. 5-	333	1	3e-115	100.00%	161	WP_001081550.1
Salmonella enterica subsp. enterica serovar Typhimurium var. 5-	333	1	3e-115	100.00%	161	WP_001081550.1
Salmonella enterica subsp. enterica serovar Typhimurium var. 5-	333	1	3e-115	100.00%	161	WP_001081550.1
Salmonella enterica subsp. enterica serovar Typhimurium var. 5-	333	1	3e-115	100.00%	161	WP_001081550.1
Salmonella enterica subsp. enterica serovar Typhimurium var. 5-	333	1	3e-115	100.00%	161	WP_001081550.1
Salmonella enterica subsp. enterica serovar Typhimurium var. 5-	333	1	3e-115	100.00%	161	WP_001081550.1
Salmonella enterica subsp. enterica serovar Typhimurium var. 5-	333	1	3e-115	100.00%	161	WP_001081550.1
Salmonella enterica subsp. enterica serovar Typhimurium var. 5-	333	1	3e-115	100.00%	161	WP_001081550.1
Salmonella enterica subsp. enterica serovar Typhimurium var. 5-	333	1	3e-115	100.00%	161	WP_001081550.1
Salmonella enterica subsp. enterica serovar Typhimurium var. 5-	333	1	3e-115	100.00%	161	WP_001081550.1
Salmonella enterica subsp. enterica serovar Typhimurium var. 5-	333	1	3e-115	100.00%	161	WP_001081550.1
Salmonella enterica subsp. enterica serovar Typhimurium var. 5-	333	1	3e-115	100.00%	161	WP_001081550.1
Salmonella enterica subsp. enterica serovar Typhimurium var. 5-	333	1	3e-115	100.00%	161	WP_001081550.1
Salmonella enterica subsp. enterica serovar Typhimurium var. 5-	333	1	3e-115	100.00%	161	WP_001081550.1
Salmonella enterica subsp. enterica serovar Typhimurium var. 5-	333	1	3e-115	100.00%	161	WP_001081550.1
Salmonella enterica subsp. enterica serovar Kentucky	333	1	3e-115	100.00%	161	WP_001081550.1
Salmonella enterica subsp. enterica serovar Typhimurium	333	1	3e-115	100.00%	161	WP_001081550.1
Salmonella enterica subsp. enterica serovar Typhimurium	333	1	3e-115	100.00%	161	WP_001081550.1
Salmonella enterica subsp. enterica serovar Typhimurium	333	1	3e-115	100.00%	161	WP_001081550.1
Salmonella enterica subsp. enterica serovar Typhimurium	333	1	3e-115	100.00%	161	WP_001081550.1
Salmonella enterica subsp. enterica serovar Typhimurium	333	1	3e-115	100.00%	161	WP_001081550.1
Salmonella enterica subsp. enterica serovar Typhimurium	333	1	3e-115	100.00%	161	WP_001081550.1
Salmonella enterica subsp. enterica serovar Typhimurium	333	1	3e-115	100.00%	161	WP_001081550.1
Salmonella enterica subsp. enterica serovar Typhimurium	333	1	3e-115	100.00%	161	WP_001081550.1
Salmonella enterica subsp. enterica serovar Typhimurium	333	1	3e-115	100.00%	161	WP_001081550.1
Salmonella enterica subsp. enterica serovar Typhimurium	333	1	3e-115	100.00%	161	WP_001081550.1
Salmonella enterica subsp. enterica serovar Typhimurium	333	1	3e-115	100.00%	161	WP_001081550.1
Salmonella enterica subsp. enterica serovar Typhimurium	333	1	3e-115	100.00%	161	WP_001081550.1
Salmonella enterica subsp. enterica serovar Typhimurium	333	1	3e-115	100.00%	161	WP_001081550.1
Salmonella enterica subsp. enterica serovar Typhimurium	333	1	3e-115	100.00%	161	WP_001081550.1
Salmonella enterica subsp. enterica serovar Typhimurium	333	1	3e-115	100.00%	161	WP_001081550.1
Salmonella enterica subsp. enterica serovar Typhimurium	333	1	3e-115	100.00%	161	WP_001081550.1
Salmonella enterica subsp. enterica serovar Newport str. CVM 21538	333	1	3e-115	100.00%	161	WP_001081550.1
Salmonella enterica subsp. enterica serovar Newport str. CVM 21550	333	1	3e-115	100.00%	161	WP_001081550.1
Salmonella enterica subsp. enterica serovar Typhimurium	333	1	3e-115	100.00%	161	WP_001081550.1
Salmonella enterica subsp. enterica serovar Typhimurium	333	1	3e-115	100.00%	161	WP_001081550.1
Salmonella enterica subsp. enterica serovar Typhimurium	333	1	3e-115	100.00%	161	WP_001081550.1
Salmonella enterica subsp. enterica serovar Typhimurium	333	1	3e-115	100.00%	161	WP_001081550.1
Salmonella enterica subsp. enterica serovar Typhimurium	333	1	3e-115	100.00%	161	WP_001081550.1
Salmonella enterica subsp. enterica serovar Typhimurium	333	1	3e-115	100.00%	161	WP_001081550.1
Salmonella enterica subsp. enterica serovar 1,4,[5],12:i:-	333	1	3e-115	100.00%	161	WP_001081550.1
Salmonella enterica subsp. enterica serovar Rough O:-:-	333	1	3e-115	100.00%	161	WP_001081550.1
Salmonella enterica subsp. enterica serovar Rough O:-:-	333	1	3e-115	100.00%	161	WP_001081550.1
Salmonella enterica subsp. enterica serovar Typhimurium	333	1	3e-115	100.00%	161	WP_001081550.1
Salmonella enterica subsp. enterica serovar Typhimurium	333	1	3e-115	100.00%	161	WP_001081550.1
Salmonella enterica subsp. enterica serovar Typhimurium	333	1	3e-115	100.00%	161	WP_001081550.1
Salmonella enterica subsp. enterica serovar Typhimurium	333	1	3e-115	100.00%	161	WP_001081550.1
Salmonella enterica subsp. enterica serovar Typhimurium	333	1	3e-115	100.00%	161	WP_001081550.1
Salmonella enterica subsp. enterica serovar Typhimurium	333	1	3e-115	100.00%	161	WP_001081550.1
Salmonella enterica subsp. enterica serovar Typhimurium	333	1	3e-115	100.00%	161	WP_001081550.1
Salmonella enterica subsp. enterica serovar Typhimurium	333	1	3e-115	100.00%	161	WP_001081550.1
Salmonella enterica subsp. enterica serovar Typhimurium	333	1	3e-115	100.00%	161	WP_001081550.1
Salmonella enterica subsp. enterica serovar Typhimurium	333	1	3e-115	100.00%	161	WP_001081550.1
Salmonella enterica subsp. enterica serovar Typhimurium	333	1	3e-115	100.00%	161	WP_001081550.1
Salmonella enterica subsp. enterica serovar Typhimurium	333	1	3e-115	100.00%	161	WP_001081550.1
Salmonella enterica subsp. enterica serovar Typhimurium	333	1	3e-115	100.00%	161	WP_001081550.1
Salmonella enterica subsp. enterica serovar Typhimurium	333	1	3e-115	100.00%	161	WP_001081550.1
Salmonella enterica subsp. enterica serovar Typhimurium	333	1	3e-115	100.00%	161	WP_001081550.1
Salmonella enterica subsp. enterica serovar Typhimurium	333	1	3e-115	100.00%	161	WP_001081550.1
Salmonella enterica subsp. enterica serovar Typhimurium	333	1	3e-115	100.00%	161	WP_001081550.1
Salmonella enterica subsp. enterica serovar Typhimurium	333	1	3e-115	100.00%	161	WP_001081550.1
Salmonella enterica subsp. enterica serovar Typhimurium	333	1	3e-115	100.00%	161	WP_001081550.1
Salmonella enterica subsp. enterica serovar Typhimurium	333	1	3e-115	100.00%	161	WP_001081550.1
Salmonella enterica subsp. enterica serovar Typhimurium	333	1	3e-115	100.00%	161	WP_001081550.1
Salmonella enterica subsp. enterica serovar Typhimurium	333	1	3e-115	100.00%	161	WP_001081550.1
Salmonella enterica subsp. enterica serovar Typhimurium	333	1	3e-115	100.00%	161	WP_001081550.1
Salmonella enterica subsp. enterica serovar Typhimurium	333	1	3e-115	100.00%	161	WP_001081550.1
Salmonella enterica subsp. enterica serovar Typhimurium	333	1	3e-115	100.00%	161	WP_001081550.1
Salmonella enterica subsp. enterica serovar Typhimurium	333	1	3e-115	100.00%	161	WP_001081550.1
Salmonella enterica subsp. enterica serovar Typhimurium	333	1	3e-115	100.00%	161	WP_001081550.1
Salmonella enterica subsp. enterica serovar Typhimurium	333	1	3e-115	100.00%	161	WP_001081550.1
Salmonella enterica subsp. enterica serovar Typhimurium	333	1	3e-115	100.00%	161	WP_001081550.1
Salmonella enterica subsp. enterica serovar Typhimurium	333	1	3e-115	100.00%	161	WP_001081550.1
Salmonella enterica subsp. enterica serovar Typhimurium	333	1	3e-115	100.00%	161	WP_001081550.1
Salmonella enterica subsp. enterica serovar Typhimurium	333	1	3e-115	100.00%	161	WP_001081550.1
Salmonella enterica subsp. enterica serovar Typhimurium	333	1	3e-115	100.00%	161	WP_001081550.1
Salmonella enterica subsp. enterica serovar Typhimurium	333	1	3e-115	100.00%	161	WP_001081550.1
Salmonella enterica subsp. enterica serovar Typhimurium	333	1	3e-115	100.00%	161	WP_001081550.1
Salmonella enterica subsp. enterica serovar Typhimurium	333	1	3e-115	100.00%	161	WP_001081550.1
Salmonella enterica subsp. enterica serovar Typhimurium	333	1	3e-115	100.00%	161	WP_001081550.1
Salmonella enterica subsp. enterica serovar Typhimurium	333	1	3e-115	100.00%	161	WP_001081550.1
Salmonella enterica subsp. enterica serovar Typhimurium	333	1	3e-115	100.00%	161	WP_001081550.1
Salmonella enterica subsp. enterica serovar Typhimurium	333	1	3e-115	100.00%	161	WP_001081550.1
Salmonella enterica subsp. enterica serovar Typhimurium	333	1	3e-115	100.00%	161	WP_001081550.1
Salmonella enterica subsp. enterica serovar Typhimurium	333	1	3e-115	100.00%	161	WP_001081550.1
Salmonella enterica subsp. enterica serovar Typhimurium	333	1	3e-115	100.00%	161	WP_001081550.1
Salmonella enterica subsp. enterica serovar Typhimurium	333	1	3e-115	100.00%	161	WP_001081550.1
Salmonella enterica subsp. enterica serovar Typhimurium	333	1	3e-115	100.00%	161	WP_001081550.1
Salmonella enterica subsp. enterica serovar Typhimurium	333	1	3e-115	100.00%	161	WP_001081550.1
Salmonella enterica subsp. enterica serovar Typhimurium	333	1	3e-115	100.00%	161	WP_001081550.1
Salmonella enterica subsp. enterica serovar Typhimurium	333	1	3e-115	100.00%	161	WP_001081550.1
Salmonella enterica subsp. enterica serovar Typhimurium	333	1	3e-115	100.00%	161	WP_001081550.1
Salmonella enterica subsp. enterica serovar Typhimurium	333	1	3e-115	100.00%	161	WP_001081550.1
Salmonella enterica subsp. enterica serovar Typhimurium	333	1	3e-115	100.00%	161	WP_001081550.1
Salmonella enterica subsp. enterica serovar Typhimurium	333	1	3e-115	100.00%	161	WP_001081550.1
Salmonella enterica subsp. enterica serovar Typhimurium	333	1	3e-115	100.00%	161	WP_001081550.1
Salmonella enterica subsp. enterica serovar Typhimurium	333	1	3e-115	100.00%	161	WP_001081550.1
Salmonella enterica subsp. enterica serovar Typhimurium	333	1	3e-115	100.00%	161	WP_001081550.1
Salmonella enterica subsp. enterica serovar Typhimurium	333	1	3e-115	100.00%	161	WP_001081550.1
Salmonella enterica subsp. enterica serovar Typhimurium	333	1	3e-115	100.00%	161	WP_001081550.1
Salmonella enterica subsp. enterica serovar Typhimurium	333	1	3e-115	100.00%	161	WP_001081550.1
Salmonella enterica subsp. enterica serovar Typhimurium	333	1	3e-115	100.00%	161	WP_001081550.1
Salmonella enterica subsp. enterica serovar Typhimurium	333	1	3e-115	100.00%	161	WP_001081550.1
Salmonella enterica subsp. enterica serovar Typhimurium	333	1	3e-115	100.00%	161	WP_001081550.1
Salmonella enterica subsp. enterica serovar Typhimurium	333	1	3e-115	100.00%	161	WP_001081550.1
Salmonella enterica subsp. enterica serovar Typhimurium	333	1	3e-115	100.00%	161	WP_001081550.1
Salmonella enterica subsp. enterica serovar Typhimurium	333	1	3e-115	100.00%	161	WP_001081550.1
Salmonella enterica subsp. enterica serovar Typhimurium	333	1	3e-115	100.00%	161	WP_001081550.1
Salmonella enterica subsp. enterica serovar Typhimurium	333	1	3e-115	100.00%	161	WP_001081550.1
Salmonella enterica subsp. enterica serovar Typhimurium	333	1	3e-115	100.00%	161	WP_001081550.1
Salmonella enterica subsp. enterica serovar Typhimurium	333	1	3e-115	100.00%	161	WP_001081550.1
Salmonella enterica subsp. enterica serovar Typhimurium	333	1	3e-115	100.00%	161	WP_001081550.1
Salmonella enterica subsp. enterica serovar Typhimurium	333	1	3e-115	100.00%	161	WP_001081550.1
Salmonella enterica subsp. enterica serovar Typhimurium	333	1	3e-115	100.00%	161	WP_001081550.1
Salmonella enterica subsp. enterica serovar Typhimurium	333	1	3e-115	100.00%	161	WP_001081550.1
Salmonella enterica subsp. enterica serovar Typhimurium	333	1	3e-115	100.00%	161	WP_001081550.1
Salmonella enterica subsp. enterica serovar Typhimurium	333	1	3e-115	100.00%	161	WP_001081550.1
Salmonella enterica subsp. enterica serovar Typhimurium	333	1	3e-115	100.00%	161	WP_001081550.1
Salmonella enterica subsp. enterica serovar Typhimurium	333	1	3e-115	100.00%	161	WP_001081550.1
Salmonella enterica subsp. enterica serovar Typhimurium	333	1	3e-115	100.00%	161	WP_001081550.1
Salmonella enterica subsp. enterica serovar Typhimurium	333	1	3e-115	100.00%	161	WP_001081550.1
Salmonella enterica subsp. enterica serovar Typhimurium	333	1	3e-115	100.00%	161	WP_001081550.1
Salmonella enterica subsp. enterica serovar Typhimurium	333	1	3e-115	100.00%	161	WP_001081550.1
Salmonella enterica subsp. enterica serovar Typhimurium	333	1	3e-115	100.00%	161	WP_001081550.1
Salmonella enterica subsp. enterica serovar Typhimurium	333	1	3e-115	100.00%	161	WP_001081550.1
Salmonella enterica subsp. enterica serovar Typhimurium	333	1	3e-115	100.00%	161	WP_001081550.1
Salmonella enterica subsp. enterica serovar Typhimurium	333	1	3e-115	100.00%	161	WP_001081550.1
Salmonella enterica subsp. enterica serovar Typhimurium	333	1	3e-115	100.00%	161	WP_001081550.1
Salmonella enterica subsp. enterica serovar Typhimurium	333	1	3e-115	100.00%	161	WP_001081550.1
Salmonella enterica subsp. enterica serovar Typhimurium	333	1	3e-115	100.00%	161	WP_001081550.1
Salmonella enterica subsp. enterica serovar Typhimurium	333	1	3e-115	100.00%	161	WP_001081550.1
Salmonella enterica subsp. enterica serovar Typhimurium	333	1	3e-115	100.00%	161	WP_001081550.1
Salmonella enterica subsp. enterica serovar Typhimurium	333	1	3e-115	100.00%	161	WP_001081550.1
Salmonella enterica subsp. enterica serovar Typhimurium	333	1	3e-115	100.00%	161	WP_001081550.1
Salmonella enterica subsp. enterica serovar Typhimurium	333	1	3e-115	100.00%	161	WP_001081550.1
Salmonella enterica subsp. enterica serovar Typhimurium	333	1	3e-115	100.00%	161	WP_001081550.1
Salmonella enterica subsp. enterica serovar Typhimurium	333	1	3e-115	100.00%	161	WP_001081550.1
Salmonella enterica subsp. enterica serovar Typhimurium	333	1	3e-115	100.00%	161	WP_001081550.1
Salmonella enterica subsp. enterica serovar Typhimurium	333	1	3e-115	100.00%	161	WP_001081550.1
Salmonella enterica subsp. enterica serovar Typhimurium	333	1	3e-115	100.00%	161	WP_001081550.1
Salmonella enterica subsp. enterica serovar Typhimurium	333	1	3e-115	100.00%	161	WP_001081550.1
Salmonella enterica subsp. enterica serovar Typhimurium	333	1	3e-115	100.00%	161	WP_001081550.1
Salmonella enterica subsp. enterica serovar Typhimurium	333	1	3e-115	100.00%	161	WP_001081550.1
Salmonella enterica subsp. enterica serovar Typhimurium	333	1	3e-115	100.00%	161	WP_001081550.1
Salmonella enterica subsp. enterica serovar Enteritidis	333	1	3e-115	100.00%	161	WP_001081550.1
Salmonella enterica subsp. enterica serovar Typhimurium	333	1	3e-115	100.00%	161	WP_001081550.1
Salmonella enterica subsp. enterica serovar Typhimurium	333	1	3e-115	100.00%	161	WP_001081550.1
Salmonella enterica subsp. enterica serovar Typhimurium	333	1	3e-115	100.00%	161	WP_001081550.1
Salmonella enterica subsp. enterica serovar Typhimurium	333	1	3e-115	100.00%	161	WP_001081550.1
Salmonella enterica subsp. enterica serovar Typhimurium	333	1	3e-115	100.00%	161	WP_001081550.1
Salmonella enterica subsp. enterica serovar Typhimurium	333	1	3e-115	100.00%	161	WP_001081550.1
Salmonella enterica subsp. enterica serovar Typhimurium	333	1	3e-115	100.00%	161	WP_001081550.1
Salmonella enterica subsp. enterica serovar Typhimurium	333	1	3e-115	100.00%	161	WP_001081550.1
Salmonella enterica subsp. enterica serovar Typhimurium	333	1	3e-115	100.00%	161	WP_001081550.1
Salmonella enterica subsp. enterica serovar Typhimurium	333	1	3e-115	100.00%	161	WP_001081550.1
Salmonella enterica subsp. enterica serovar Typhimurium	333	1	3e-115	100.00%	161	WP_001081550.1
Salmonella enterica subsp. enterica serovar Typhimurium	333	1	3e-115	100.00%	161	WP_001081550.1
Salmonella enterica subsp. enterica serovar Typhimurium	333	1	3e-115	100.00%	161	WP_001081550.1
Salmonella enterica subsp. enterica serovar Typhimurium	333	1	3e-115	100.00%	161	WP_001081550.1
Salmonella enterica subsp. enterica serovar Typhimurium	333	1	3e-115	100.00%	161	WP_001081550.1
Salmonella enterica subsp. enterica serovar Typhimurium	333	1	3e-115	100.00%	161	WP_001081550.1
Salmonella enterica subsp. enterica serovar Typhimurium	333	1	3e-115	100.00%	161	WP_001081550.1
Salmonella enterica subsp. enterica serovar Typhimurium	333	1	3e-115	100.00%	161	WP_001081550.1
Salmonella enterica subsp. enterica serovar Typhimurium	333	1	3e-115	100.00%	161	WP_001081550.1
Salmonella enterica subsp. enterica serovar Typhimurium	333	1	3e-115	100.00%	161	WP_001081550.1
Salmonella enterica subsp. enterica serovar Typhimurium	333	1	3e-115	100.00%	161	WP_001081550.1
Salmonella enterica subsp. enterica serovar Typhimurium	333	1	3e-115	100.00%	161	WP_001081550.1
Salmonella enterica subsp. enterica serovar Typhimurium	333	1	3e-115	100.00%	161	WP_001081550.1
Salmonella enterica subsp. enterica serovar Typhimurium	333	1	3e-115	100.00%	161	WP_001081550.1
Salmonella enterica subsp. enterica serovar Typhimurium	333	1	3e-115	100.00%	161	WP_001081550.1
Salmonella enterica subsp. enterica serovar Typhimurium	333	1	3e-115	100.00%	161	WP_001081550.1
Salmonella enterica subsp. enterica serovar Typhimurium	333	1	3e-115	100.00%	161	WP_001081550.1
Salmonella enterica subsp. enterica serovar Typhimurium	333	1	3e-115	100.00%	161	WP_001081550.1
Salmonella enterica subsp. enterica serovar Typhimurium	333	1	3e-115	100.00%	161	WP_001081550.1
Salmonella enterica subsp. enterica serovar Typhimurium	333	1	3e-115	100.00%	161	WP_001081550.1
Salmonella enterica subsp. enterica serovar Typhimurium	333	1	3e-115	100.00%	161	WP_001081550.1
Salmonella enterica subsp. enterica serovar Typhimurium	333	1	3e-115	100.00%	161	WP_001081550.1
Salmonella enterica subsp. enterica serovar Typhimurium	333	1	3e-115	100.00%	161	WP_001081550.1
Salmonella enterica subsp. enterica serovar Typhimurium	333	1	3e-115	100.00%	161	WP_001081550.1
Salmonella enterica subsp. enterica serovar Typhimurium	333	1	3e-115	100.00%	161	WP_001081550.1
Salmonella enterica subsp. enterica serovar Typhimurium	333	1	3e-115	100.00%	161	WP_001081550.1
Salmonella enterica subsp. enterica serovar Typhimurium	333	1	3e-115	100.00%	161	WP_001081550.1
Salmonella enterica subsp. enterica serovar Typhimurium	333	1	3e-115	100.00%	161	WP_001081550.1
Salmonella enterica subsp. enterica serovar Typhimurium	333	1	3e-115	100.00%	161	WP_001081550.1
Salmonella enterica subsp. enterica serovar Typhimurium	333	1	3e-115	100.00%	161	WP_001081550.1
Salmonella enterica subsp. enterica serovar Typhimurium	333	1	3e-115	100.00%	161	WP_001081550.1
Salmonella enterica subsp. enterica serovar Typhimurium	333	1	3e-115	100.00%	161	WP_001081550.1
Salmonella enterica subsp. enterica serovar Typhimurium	333	1	3e-115	100.00%	161	WP_001081550.1
Salmonella enterica subsp. enterica serovar Typhimurium	333	1	3e-115	100.00%	161	WP_001081550.1
Salmonella enterica subsp. enterica serovar Typhimurium	333	1	3e-115	100.00%	161	WP_001081550.1
Salmonella enterica subsp. enterica serovar Typhimurium	333	1	3e-115	100.00%	161	WP_001081550.1
Salmonella enterica subsp. enterica serovar Typhimurium	333	1	3e-115	100.00%	161	WP_001081550.1
Salmonella enterica subsp. enterica serovar Typhimurium	333	1	3e-115	100.00%	161	WP_001081550.1
Salmonella enterica subsp. enterica serovar Typhimurium	333	1	3e-115	100.00%	161	WP_001081550.1
Salmonella enterica subsp. enterica serovar Typhimurium	333	1	3e-115	100.00%	161	WP_001081550.1
Salmonella enterica subsp. enterica serovar Typhimurium	333	1	3e-115	100.00%	161	WP_001081550.1
Salmonella enterica subsp. enterica serovar Typhimurium	333	1	3e-115	100.00%	161	WP_001081550.1
Salmonella enterica subsp. enterica serovar Typhimurium	333	1	3e-115	100.00%	161	WP_001081550.1
Salmonella enterica subsp. enterica serovar Typhimurium	333	1	3e-115	100.00%	161	WP_001081550.1
Salmonella enterica subsp. enterica serovar Typhimurium	333	1	3e-115	100.00%	161	WP_001081550.1
Salmonella enterica subsp. enterica serovar Typhimurium	333	1	3e-115	100.00%	161	WP_001081550.1
Salmonella enterica subsp. enterica serovar Typhimurium	333	1	3e-115	100.00%	161	WP_001081550.1
Salmonella enterica subsp. enterica serovar Typhimurium	333	1	3e-115	100.00%	161	WP_001081550.1
Salmonella enterica subsp. enterica serovar Typhimurium	333	1	3e-115	100.00%	161	WP_001081550.1
Salmonella enterica subsp. enterica serovar Typhimurium	333	1	3e-115	100.00%	161	WP_001081550.1
Salmonella enterica subsp. enterica serovar Typhimurium	333	1	3e-115	100.00%	161	WP_001081550.1
Salmonella enterica subsp. enterica serovar Typhimurium	333	1	3e-115	100.00%	161	WP_001081550.1
Salmonella enterica subsp. enterica serovar Typhimurium	333	1	3e-115	100.00%	161	WP_001081550.1
Salmonella enterica subsp. enterica serovar Typhimurium	333	1	3e-115	100.00%	161	WP_001081550.1
Salmonella enterica subsp. enterica serovar Typhimurium	333	1	3e-115	100.00%	161	WP_001081550.1
Salmonella enterica subsp. enterica serovar Typhimurium	333	1	3e-115	100.00%	161	WP_001081550.1
Salmonella enterica subsp. enterica serovar Typhimurium	333	1	3e-115	100.00%	161	WP_001081550.1
Salmonella enterica subsp. enterica serovar Typhimurium	333	1	3e-115	100.00%	161	WP_001081550.1
Salmonella enterica subsp. enterica serovar Typhimurium	333	1	3e-115	100.00%	161	WP_001081550.1
Salmonella enterica subsp. enterica serovar Typhimurium	333	1	3e-115	100.00%	161	WP_001081550.1
Salmonella enterica subsp. enterica serovar Typhimurium	333	1	3e-115	100.00%	161	WP_001081550.1
Salmonella enterica subsp. enterica serovar Typhimurium	333	1	3e-115	100.00%	161	WP_001081550.1
Salmonella enterica subsp. enterica serovar Typhimurium	333	1	3e-115	100.00%	161	WP_001081550.1
Salmonella enterica subsp. enterica serovar Typhimurium	333	1	3e-115	100.00%	161	WP_001081550.1
Salmonella enterica subsp. enterica serovar Typhimurium	333	1	3e-115	100.00%	161	WP_001081550.1
Salmonella enterica subsp. enterica serovar Typhimurium	333	1	3e-115	100.00%	161	WP_001081550.1
Salmonella enterica subsp. enterica serovar Typhimurium	333	1	3e-115	100.00%	161	WP_001081550.1
Salmonella enterica subsp. enterica serovar Typhimurium	333	1	3e-115	100.00%	161	WP_001081550.1
Salmonella enterica subsp. enterica serovar Typhimurium	333	1	3e-115	100.00%	161	WP_001081550.1
Salmonella enterica subsp. enterica serovar Typhimurium	333	1	3e-115	100.00%	161	WP_001081550.1
Salmonella enterica subsp. enterica serovar Typhimurium	333	1	3e-115	100.00%	161	WP_001081550.1
Salmonella enterica subsp. enterica serovar Typhimurium	333	1	3e-115	100.00%	161	WP_001081550.1
Salmonella enterica subsp. enterica serovar Typhimurium	333	1	3e-115	100.00%	161	WP_001081550.1
Salmonella enterica subsp. enterica serovar Typhimurium	333	1	3e-115	100.00%	161	WP_001081550.1
Salmonella enterica subsp. enterica serovar Typhimurium	333	1	3e-115	100.00%	161	WP_001081550.1
Salmonella enterica subsp. enterica serovar Typhimurium	333	1	3e-115	100.00%	161	WP_001081550.1
Salmonella enterica subsp. enterica serovar Typhimurium	333	1	3e-115	100.00%	161	WP_001081550.1
Salmonella enterica subsp. enterica serovar Typhimurium	333	1	3e-115	100.00%	161	WP_001081550.1
Salmonella enterica subsp. enterica serovar Typhimurium	333	1	3e-115	100.00%	161	WP_001081550.1
Salmonella enterica subsp. enterica serovar Typhimurium	333	1	3e-115	100.00%	161	WP_001081550.1
Salmonella enterica subsp. enterica serovar Typhimurium	333	1	3e-115	100.00%	161	WP_001081550.1
Salmonella enterica subsp. enterica serovar Typhimurium	333	1	3e-115	100.00%	161	WP_001081550.1
Salmonella enterica subsp. enterica serovar Typhimurium	333	1	3e-115	100.00%	161	WP_001081550.1
Salmonella enterica subsp. enterica serovar Typhimurium	333	1	3e-115	100.00%	161	WP_001081550.1
Salmonella enterica subsp. enterica serovar Typhimurium	333	1	3e-115	100.00%	161	WP_001081550.1
Salmonella enterica subsp. enterica serovar Typhimurium	333	1	3e-115	100.00%	161	WP_001081550.1
Salmonella enterica subsp. enterica serovar Typhimurium	333	1	3e-115	100.00%	161	WP_001081550.1
Salmonella enterica subsp. enterica serovar Typhimurium	333	1	3e-115	100.00%	161	WP_001081550.1
Salmonella enterica subsp. enterica serovar Typhimurium	333	1	3e-115	100.00%	161	WP_001081550.1
Salmonella enterica subsp. enterica serovar Typhimurium	333	1	3e-115	100.00%	161	WP_001081550.1
Salmonella enterica subsp. enterica serovar Typhimurium	333	1	3e-115	100.00%	161	WP_001081550.1
Salmonella enterica subsp. enterica serovar Typhimurium	333	1	3e-115	100.00%	161	WP_001081550.1
Salmonella enterica subsp. enterica serovar Typhimurium	333	1	3e-115	100.00%	161	WP_001081550.1
Salmonella enterica subsp. enterica serovar Typhimurium	333	1	3e-115	100.00%	161	WP_001081550.1
Salmonella enterica subsp. enterica serovar Typhimurium	333	1	3e-115	100.00%	161	WP_001081550.1
Salmonella enterica subsp. enterica serovar Typhimurium	333	1	3e-115	100.00%	161	WP_001081550.1
Salmonella enterica subsp. enterica serovar Typhimurium	333	1	3e-115	100.00%	161	WP_001081550.1
Salmonella enterica subsp. enterica serovar Typhimurium	333	1	3e-115	100.00%	161	WP_001081550.1
Salmonella enterica subsp. enterica serovar Typhimurium	333	1	3e-115	100.00%	161	WP_001081550.1
Salmonella enterica subsp. enterica serovar Typhimurium	333	1	3e-115	100.00%	161	WP_001081550.1
Salmonella enterica subsp. enterica serovar Typhimurium	333	1	3e-115	100.00%	161	WP_001081550.1
Salmonella enterica subsp. enterica serovar Typhimurium	333	1	3e-115	100.00%	161	WP_001081550.1
Salmonella enterica subsp. enterica serovar Typhimurium	333	1	3e-115	100.00%	161	WP_001081550.1
Salmonella enterica subsp. enterica serovar Typhimurium	333	1	3e-115	100.00%	161	WP_001081550.1
Salmonella enterica subsp. enterica serovar Typhimurium	333	1	3e-115	100.00%	161	WP_001081550.1
Salmonella enterica subsp. enterica serovar Typhimurium	333	1	3e-115	100.00%	161	WP_001081550.1
Salmonella enterica subsp. enterica serovar Typhimurium	333	1	3e-115	100.00%	161	WP_001081550.1
Salmonella enterica subsp. enterica serovar Typhimurium	333	1	3e-115	100.00%	161	WP_001081550.1
Salmonella enterica subsp. enterica serovar Typhimurium	333	1	3e-115	100.00%	161	WP_001081550.1
Salmonella enterica subsp. enterica serovar Typhimurium	333	1	3e-115	100.00%	161	WP_001081550.1
Salmonella enterica subsp. enterica serovar Typhimurium	333	1	3e-115	100.00%	161	WP_001081550.1
Salmonella enterica subsp. enterica serovar Typhimurium	333	1	3e-115	100.00%	161	WP_001081550.1
Salmonella enterica subsp. enterica serovar Typhimurium	333	1	3e-115	100.00%	161	WP_001081550.1
Salmonella enterica subsp. enterica serovar Typhimurium	333	1	3e-115	100.00%	161	WP_001081550.1
Salmonella enterica subsp. enterica serovar Typhimurium	333	1	3e-115	100.00%	161	WP_001081550.1
Salmonella enterica subsp. enterica serovar Typhimurium	333	1	3e-115	100.00%	161	WP_001081550.1
Salmonella enterica subsp. enterica serovar Typhimurium	333	1	3e-115	100.00%	161	WP_001081550.1
Salmonella enterica subsp. enterica serovar Typhimurium	333	1	3e-115	100.00%	161	WP_001081550.1
Salmonella enterica subsp. enterica serovar Typhimurium	333	1	3e-115	100.00%	161	WP_001081550.1
Salmonella enterica subsp. enterica serovar Typhimurium	333	1	3e-115	100.00%	161	WP_001081550.1
Salmonella enterica subsp. enterica serovar Typhimurium	333	1	3e-115	100.00%	161	WP_001081550.1
Salmonella enterica subsp. enterica serovar Typhimurium	333	1	3e-115	100.00%	161	WP_001081550.1
Salmonella enterica subsp. enterica serovar Typhimurium	333	1	3e-115	100.00%	161	WP_001081550.1
Salmonella enterica subsp. enterica serovar Typhimurium	333	1	3e-115	100.00%	161	WP_001081550.1
Salmonella enterica subsp. enterica serovar Typhimurium	333	1	3e-115	100.00%	161	WP_001081550.1
Salmonella enterica subsp. enterica serovar Typhimurium	333	1	3e-115	100.00%	161	WP_001081550.1
Salmonella enterica subsp. enterica serovar Typhimurium	333	1	3e-115	100.00%	161	WP_001081550.1
Salmonella enterica subsp. enterica serovar Typhimurium	333	1	3e-115	100.00%	161	WP_001081550.1
Salmonella enterica subsp. enterica serovar Typhimurium	333	1	3e-115	100.00%	161	WP_001081550.1
Salmonella enterica subsp. enterica serovar Typhimurium	333	1	3e-115	100.00%	161	WP_001081550.1
Salmonella enterica subsp. enterica serovar Typhimurium	333	1	3e-115	100.00%	161	WP_001081550.1
Salmonella enterica subsp. enterica serovar Typhimurium	333	1	3e-115	100.00%	161	WP_001081550.1
Salmonella enterica subsp. enterica serovar Typhimurium	333	1	3e-115	100.00%	161	WP_001081550.1
Salmonella enterica subsp. enterica serovar Typhimurium	333	1	3e-115	100.00%	161	WP_001081550.1
Salmonella enterica subsp. enterica serovar Typhimurium	333	1	3e-115	100.00%	161	WP_001081550.1
Salmonella enterica subsp. enterica serovar Typhimurium	333	1	3e-115	100.00%	161	WP_001081550.1
Salmonella enterica subsp. enterica serovar Typhimurium	333	1	3e-115	100.00%	161	WP_001081550.1
Salmonella enterica subsp. enterica serovar Typhimurium	333	1	3e-115	100.00%	161	WP_001081550.1
Salmonella enterica subsp. enterica serovar Typhimurium	333	1	3e-115	100.00%	161	WP_001081550.1
Salmonella enterica subsp. enterica serovar Typhimurium	333	1	3e-115	100.00%	161	WP_001081550.1
Salmonella enterica subsp. enterica serovar Typhimurium	333	1	3e-115	100.00%	161	WP_001081550.1
Salmonella enterica subsp. enterica serovar Typhimurium	333	1	3e-115	100.00%	161	WP_001081550.1
Salmonella enterica subsp. enterica serovar Typhimurium	333	1	3e-115	100.00%	161	WP_001081550.1
Salmonella enterica subsp. enterica serovar Typhimurium	333	1	3e-115	100.00%	161	WP_001081550.1
Salmonella enterica subsp. enterica serovar Typhimurium	333	1	3e-115	100.00%	161	WP_001081550.1
Salmonella enterica subsp. enterica serovar Typhimurium	333	1	3e-115	100.00%	161	WP_001081550.1
Salmonella enterica subsp. enterica serovar Typhimurium	333	1	3e-115	100.00%	161	WP_001081550.1
Salmonella enterica subsp. enterica serovar Typhimurium	333	1	3e-115	100.00%	161	WP_001081550.1
Salmonella enterica subsp. enterica serovar Typhimurium	333	1	3e-115	100.00%	161	WP_001081550.1
Salmonella enterica subsp. enterica serovar Typhimurium	333	1	3e-115	100.00%	161	WP_001081550.1
Salmonella enterica subsp. enterica serovar Typhimurium	333	1	3e-115	100.00%	161	WP_001081550.1
Salmonella enterica subsp. enterica serovar Typhimurium	333	1	3e-115	100.00%	161	WP_001081550.1
Salmonella enterica subsp. enterica serovar Typhimurium	333	1	3e-115	100.00%	161	WP_001081550.1
Salmonella enterica subsp. enterica serovar Typhimurium	333	1	3e-115	100.00%	161	WP_001081550.1
Salmonella enterica subsp. enterica serovar Typhimurium	333	1	3e-115	100.00%	161	WP_001081550.1
Salmonella enterica subsp. enterica serovar Typhimurium	333	1	3e-115	100.00%	161	WP_001081550.1
Salmonella enterica subsp. enterica serovar Typhimurium	333	1	3e-115	100.00%	161	WP_001081550.1
Salmonella enterica subsp. enterica serovar Typhimurium	333	1	3e-115	100.00%	161	WP_001081550.1
Salmonella enterica subsp. enterica serovar Typhimurium	333	1	3e-115	100.00%	161	WP_001081550.1
Salmonella enterica subsp. enterica serovar Typhimurium	333	1	3e-115	100.00%	161	WP_001081550.1
Salmonella enterica subsp. enterica serovar Typhimurium	333	1	3e-115	100.00%	161	WP_001081550.1
Salmonella enterica subsp. enterica serovar Typhimurium	333	1	3e-115	100.00%	161	WP_001081550.1
Salmonella enterica subsp. enterica serovar Typhimurium	333	1	3e-115	100.00%	161	WP_001081550.1
Salmonella enterica subsp. enterica serovar Typhimurium	333	1	3e-115	100.00%	161	WP_001081550.1
Salmonella enterica subsp. enterica serovar Typhimurium	333	1	3e-115	100.00%	161	WP_001081550.1
Salmonella enterica subsp. enterica serovar Typhimurium	333	1	3e-115	100.00%	161	WP_001081550.1
Salmonella enterica subsp. enterica serovar Typhimurium	333	1	3e-115	100.00%	161	WP_001081550.1
Salmonella enterica subsp. enterica serovar Typhimurium	333	1	3e-115	100.00%	161	WP_001081550.1
Salmonella enterica subsp. enterica serovar Typhimurium	333	1	3e-115	100.00%	161	WP_001081550.1
Salmonella enterica subsp. enterica serovar Typhimurium	333	1	3e-115	100.00%	161	WP_001081550.1
Salmonella enterica subsp. enterica serovar Typhimurium	333	1	3e-115	100.00%	161	WP_001081550.1
Salmonella enterica subsp. enterica serovar Typhimurium	333	1	3e-115	100.00%	161	WP_001081550.1
Salmonella enterica subsp. enterica serovar Typhimurium	333	1	3e-115	100.00%	161	WP_001081550.1
Salmonella enterica subsp. enterica serovar Typhimurium	333	1	3e-115	100.00%	161	WP_001081550.1
Salmonella enterica subsp. enterica serovar Typhimurium	333	1	3e-115	100.00%	161	WP_001081550.1
Salmonella enterica subsp. enterica serovar Typhimurium	333	1	3e-115	100.00%	161	WP_001081550.1
Salmonella enterica subsp. enterica serovar Typhimurium	333	1	3e-115	100.00%	161	WP_001081550.1
Salmonella enterica subsp. enterica serovar Typhimurium	333	1	3e-115	100.00%	161	WP_001081550.1
Salmonella enterica subsp. enterica serovar Typhimurium	333	1	3e-115	100.00%	161	WP_001081550.1
Salmonella enterica subsp. enterica serovar Typhimurium	333	1	3e-115	100.00%	161	WP_001081550.1
Salmonella enterica subsp. enterica serovar Singapore	333	1	3e-115	100.00%	161	WP_001081550.1
Salmonella enterica subsp. enterica serovar Typhimurium	333	1	3e-115	100.00%	161	WP_001081550.1
Salmonella enterica subsp. enterica serovar Typhimurium	333	1	3e-115	100.00%	161	WP_001081550.1
Salmonella enterica subsp. enterica serovar Ekotedo	333	1	3e-115	100.00%	161	WP_001081550.1
Salmonella enterica subsp. enterica serovar Glostrup	333	1	3e-115	100.00%	161	WP_001081550.1
Salmonella enterica subsp. enterica serovar Ealing	333	1	3e-115	100.00%	161	WP_001081550.1
Salmonella enterica subsp. arizonae serovar 47:z4,z23:-	333	1	3e-115	100.00%	161	WP_001081550.1
Salmonella enterica subsp. enterica serovar Hato	333	1	3e-115	100.00%	161	WP_001081550.1
Salmonella enterica subsp. enterica serovar Tees	333	1	3e-115	100.00%	161	WP_001081550.1
Salmonella enterica subsp. enterica serovar Ekotedo	333	1	3e-115	100.00%	161	WP_001081550.1
Salmonella enterica subsp. enterica serovar Takoradi	333	1	3e-115	100.00%	161	WP_001081550.1
Salmonella enterica subsp. enterica serovar Hadar	333	1	3e-115	100.00%	161	WP_001081550.1
Salmonella enterica subsp. enterica serovar Agoueve	333	1	3e-115	100.00%	161	WP_001081550.1
Salmonella enterica subsp. enterica serovar Essen	333	1	3e-115	100.00%	161	WP_001081550.1
Salmonella enterica subsp. enterica serovar Typhimurium	333	1	3e-115	100.00%	161	WP_001081550.1
Salmonella enterica subsp. enterica serovar Typhimurium	333	1	3e-115	100.00%	161	WP_001081550.1
Salmonella enterica subsp. enterica serovar Typhimurium	333	1	3e-115	100.00%	161	WP_001081550.1
Salmonella enterica subsp. enterica serovar Typhimurium	333	1	3e-115	100.00%	161	WP_001081550.1
Salmonella enterica subsp. enterica serovar Typhimurium	333	1	3e-115	100.00%	161	WP_001081550.1
Salmonella enterica subsp. enterica serovar Typhimurium	333	1	3e-115	100.00%	161	WP_001081550.1
Salmonella enterica subsp. enterica serovar Typhimurium	333	1	3e-115	100.00%	161	WP_001081550.1
Salmonella enterica subsp. enterica serovar Typhimurium	333	1	3e-115	100.00%	161	WP_001081550.1
Salmonella enterica subsp. enterica serovar Newport str. A-211-RVH	333	1	3e-115	100.00%	161	WP_001081550.1
Salmonella enterica subsp. enterica serovar Typhimurium	333	1	3e-115	100.00%	161	WP_001081550.1
Salmonella enterica subsp. enterica serovar Typhimurium	333	1	3e-115	100.00%	161	WP_001081550.1
Salmonella enterica subsp. enterica serovar Typhimurium	333	1	3e-115	100.00%	161	WP_001081550.1
Salmonella enterica subsp. enterica serovar Typhimurium	333	1	3e-115	100.00%	161	WP_001081550.1
Salmonella enterica subsp. enterica serovar Typhimurium	333	1	3e-115	100.00%	161	WP_001081550.1
Salmonella enterica subsp. enterica serovar Typhimurium	333	1	3e-115	100.00%	161	WP_001081550.1
Salmonella enterica subsp. enterica serovar Typhimurium	333	1	3e-115	100.00%	161	WP_001081550.1
Salmonella enterica subsp. enterica serovar Typhimurium	333	1	3e-115	100.00%	161	WP_001081550.1
Salmonella enterica subsp. enterica serovar Typhimurium	333	1	3e-115	100.00%	161	WP_001081550.1
Salmonella enterica subsp. enterica serovar Typhimurium	333	1	3e-115	100.00%	161	WP_001081550.1
Salmonella enterica subsp. enterica serovar Typhimurium	333	1	3e-115	100.00%	161	WP_001081550.1
Salmonella enterica subsp. enterica serovar Typhimurium	333	1	3e-115	100.00%	161	WP_001081550.1
Salmonella enterica subsp. enterica serovar Typhimurium	333	1	3e-115	100.00%	161	WP_001081550.1
Salmonella enterica subsp. enterica serovar Infantis	333	1	3e-115	100.00%	161	WP_001081550.1
Salmonella enterica subsp. enterica serovar Typhimurium	333	1	3e-115	100.00%	161	WP_001081550.1
Salmonella enterica subsp. enterica serovar 4,12:d:-	333	1	3e-115	100.00%	161	WP_001081550.1
Salmonella enterica subsp. enterica serovar 4,12:d:-	333	1	3e-115	100.00%	161	WP_001081550.1
Salmonella enterica subsp. enterica serovar 4,12:d:-	333	1	3e-115	100.00%	161	WP_001081550.1
Salmonella enterica subsp. enterica serovar Anatum	333	1	3e-115	100.00%	161	WP_001081550.1
Salmonella enterica subsp. enterica serovar Anatum	333	1	3e-115	100.00%	161	WP_001081550.1
Salmonella enterica subsp. enterica serovar Newport	333	1	3e-115	100.00%	161	WP_001081550.1
Salmonella enterica subsp. enterica serovar Typhimurium	333	1	3e-115	100.00%	161	WP_001081550.1
Salmonella enterica subsp. enterica serovar Typhimurium	333	1	3e-115	100.00%	161	WP_001081550.1
Salmonella enterica subsp. enterica serovar Typhimurium	333	1	3e-115	100.00%	161	WP_001081550.1
Salmonella enterica subsp. enterica serovar Typhimurium	333	1	3e-115	100.00%	161	WP_001081550.1
Salmonella enterica subsp. enterica serovar Typhimurium	333	1	3e-115	100.00%	161	WP_001081550.1
Salmonella enterica subsp. enterica serovar Typhimurium	333	1	3e-115	100.00%	161	WP_001081550.1
Salmonella enterica subsp. enterica serovar Typhimurium	333	1	3e-115	100.00%	161	WP_001081550.1
Salmonella enterica subsp. enterica serovar Typhimurium	333	1	3e-115	100.00%	161	WP_001081550.1
Salmonella enterica subsp. enterica serovar Typhimurium	333	1	3e-115	100.00%	161	WP_001081550.1
Salmonella enterica subsp. enterica serovar Typhimurium	333	1	3e-115	100.00%	161	WP_001081550.1
Salmonella enterica subsp. enterica serovar Typhimurium	333	1	3e-115	100.00%	161	WP_001081550.1
Salmonella sp. zj-h17	333	1	3e-115	100.00%	161	WP_001081550.1
Salmonella sp. zj-h16	333	1	3e-115	100.00%	161	WP_001081550.1
Salmonella sp. zj-f95	333	1	3e-115	100.00%	161	WP_001081550.1
Salmonella sp. zj-f94	333	1	3e-115	100.00%	161	WP_001081550.1
Salmonella sp. zj-f87	333	1	3e-115	100.00%	161	WP_001081550.1
Salmonella sp. zj-f82	333	1	3e-115	100.00%	161	WP_001081550.1
Salmonella sp. zj-f79	333	1	3e-115	100.00%	161	WP_001081550.1
Salmonella sp. zj-f78	333	1	3e-115	100.00%	161	WP_001081550.1
Salmonella sp. zj-f77	333	1	3e-115	100.00%	161	WP_001081550.1
Salmonella sp. zj-f75	333	1	3e-115	100.00%	161	WP_001081550.1
Salmonella sp. zj-f72	333	1	3e-115	100.00%	161	WP_001081550.1
Salmonella sp. zj-f60	333	1	3e-115	100.00%	161	WP_001081550.1
Salmonella sp. zj-f54	333	1	3e-115	100.00%	161	WP_001081550.1
Salmonella sp. zj-f50	333	1	3e-115	100.00%	161	WP_001081550.1
Salmonella sp. zj-f100	333	1	3e-115	100.00%	161	WP_001081550.1
Salmonella sp. sc-h43	333	1	3e-115	100.00%	161	WP_001081550.1
Salmonella sp. sc-h42	333	1	3e-115	100.00%	161	WP_001081550.1
Salmonella sp. hn-h4	333	1	3e-115	100.00%	161	WP_001081550.1
Salmonella sp. hn-h2	333	1	3e-115	100.00%	161	WP_001081550.1
Salmonella sp. gx-h1	333	1	3e-115	100.00%	161	WP_001081550.1
Salmonella sp. gx-f9	333	1	3e-115	100.00%	161	WP_001081550.1
Salmonella sp. gx-f7	333	1	3e-115	100.00%	161	WP_001081550.1
Salmonella sp. gx-f4	333	1	3e-115	100.00%	161	WP_001081550.1
Salmonella sp. fj-h1	333	1	3e-115	100.00%	161	WP_001081550.1
Salmonella sp. hn-f5	333	1	3e-115	100.00%	161	WP_001081550.1
Salmonella sp. gx-f8	333	1	3e-115	100.00%	161	WP_001081550.1
Salmonella enterica subsp. enterica serovar Typhimurium	333	1	3e-115	100.00%	161	WP_001081550.1
Salmonella enterica subsp. enterica serovar Typhimurium	333	1	3e-115	100.00%	161	WP_001081550.1
Salmonella enterica subsp. enterica serovar Typhimurium	333	1	3e-115	100.00%	161	WP_001081550.1
Salmonella enterica subsp. enterica serovar Typhimurium	333	1	3e-115	100.00%	161	WP_001081550.1
Salmonella enterica subsp. enterica serovar Typhimurium	333	1	3e-115	100.00%	161	WP_001081550.1
Salmonella enterica subsp. enterica serovar Typhimurium	333	1	3e-115	100.00%	161	WP_001081550.1
Salmonella enterica subsp. enterica serovar Typhimurium	333	1	3e-115	100.00%	161	WP_001081550.1
Salmonella enterica subsp. enterica serovar Typhimurium	333	1	3e-115	100.00%	161	WP_001081550.1
Salmonella enterica subsp. enterica serovar Typhimurium	333	1	3e-115	100.00%	161	WP_001081550.1
Salmonella enterica subsp. enterica serovar Typhimurium	333	1	3e-115	100.00%	161	WP_001081550.1
Salmonella enterica subsp. enterica serovar Typhimurium	333	1	3e-115	100.00%	161	WP_001081550.1
Salmonella enterica subsp. enterica serovar Typhimurium	333	1	3e-115	100.00%	161	WP_001081550.1
Salmonella enterica subsp. enterica serovar Typhimurium	333	1	3e-115	100.00%	161	WP_001081550.1
Salmonella enterica subsp. enterica serovar Typhimurium	333	1	3e-115	100.00%	161	WP_001081550.1
Salmonella enterica subsp. enterica serovar Typhimurium	333	1	3e-115	100.00%	161	WP_001081550.1
Salmonella enterica subsp. enterica serovar Typhimurium	333	1	3e-115	100.00%	161	WP_001081550.1
Salmonella enterica subsp. enterica serovar Typhimurium	333	1	3e-115	100.00%	161	WP_001081550.1
Salmonella enterica subsp. enterica serovar Typhimurium	333	1	3e-115	100.00%	161	WP_001081550.1
Salmonella enterica subsp. enterica serovar Typhimurium	333	1	3e-115	100.00%	161	WP_001081550.1
Salmonella enterica subsp. enterica serovar Typhimurium	333	1	3e-115	100.00%	161	WP_001081550.1
Salmonella enterica subsp. enterica serovar Typhimurium	333	1	3e-115	100.00%	161	WP_001081550.1
Salmonella enterica subsp. enterica serovar Typhimurium	333	1	3e-115	100.00%	161	WP_001081550.1
Salmonella enterica subsp. enterica serovar Typhimurium	333	1	3e-115	100.00%	161	WP_001081550.1
Salmonella enterica subsp. enterica serovar Typhimurium	333	1	3e-115	100.00%	161	WP_001081550.1
Salmonella enterica subsp. enterica serovar Typhimurium	333	1	3e-115	100.00%	161	WP_001081550.1
Salmonella enterica subsp. enterica serovar Typhimurium	333	1	3e-115	100.00%	161	WP_001081550.1
Salmonella enterica subsp. enterica serovar Typhimurium	333	1	3e-115	100.00%	161	WP_001081550.1
Salmonella enterica subsp. enterica serovar Typhimurium	333	1	3e-115	100.00%	161	WP_001081550.1
Salmonella enterica subsp. enterica serovar Typhimurium	333	1	3e-115	100.00%	161	WP_001081550.1
Salmonella enterica subsp. enterica serovar Typhimurium	333	1	3e-115	100.00%	161	WP_001081550.1
Salmonella enterica subsp. enterica serovar Typhimurium	333	1	3e-115	100.00%	161	WP_001081550.1
Salmonella enterica subsp. enterica serovar Typhimurium	333	1	3e-115	100.00%	161	WP_001081550.1
Salmonella enterica subsp. enterica serovar Typhimurium	333	1	3e-115	100.00%	161	WP_001081550.1
Salmonella enterica subsp. enterica serovar Typhimurium	333	1	3e-115	100.00%	161	WP_001081550.1
Salmonella enterica subsp. enterica serovar Typhimurium	333	1	3e-115	100.00%	161	WP_001081550.1
Salmonella enterica subsp. enterica serovar Typhimurium	333	1	3e-115	100.00%	161	WP_001081550.1
Salmonella enterica subsp. enterica serovar Typhimurium	333	1	3e-115	100.00%	161	WP_001081550.1
Salmonella enterica subsp. enterica serovar Typhimurium	333	1	3e-115	100.00%	161	WP_001081550.1
Salmonella enterica	333	1	3e-115	100.00%	161	WP_001081550.1
Salmonella enterica	333	1	3e-115	100.00%	161	WP_001081550.1
Salmonella enterica	333	1	3e-115	100.00%	161	WP_001081550.1
Salmonella enterica	333	1	3e-115	100.00%	161	WP_001081550.1
Salmonella enterica	333	1	3e-115	100.00%	161	WP_001081550.1
Salmonella enterica	333	1	3e-115	100.00%	161	WP_001081550.1
Salmonella enterica	333	1	3e-115	100.00%	161	WP_001081550.1
Salmonella enterica subsp. enterica serovar London	333	1	3e-115	100.00%	161	WP_001081550.1
Salmonella enterica subsp. enterica serovar Dessau	333	1	3e-115	100.00%	161	WP_001081550.1
Salmonella enterica subsp. enterica serovar Jerusalem	333	1	3e-115	100.00%	161	WP_001081550.1
Salmonella enterica subsp. enterica serovar Jerusalem	333	1	3e-115	100.00%	161	WP_001081550.1
Salmonella enterica subsp. enterica serovar Jerusalem	333	1	3e-115	100.00%	161	WP_001081550.1
Salmonella enterica subsp. enterica serovar Jerusalem	333	1	3e-115	100.00%	161	WP_001081550.1
Salmonella enterica subsp. enterica serovar Jerusalem	333	1	3e-115	100.00%	161	WP_001081550.1
Salmonella enterica subsp. enterica serovar 4,12:i:-	333	1	3e-115	100.00%	161	WP_001081550.1
Salmonella enterica subsp. enterica serovar Anatum	333	1	3e-115	100.00%	161	WP_001081550.1
Salmonella enterica subsp. enterica serovar Kedougou	333	1	3e-115	100.00%	161	WP_001081550.1
Salmonella enterica subsp. enterica serovar Newport	333	1	3e-115	100.00%	161	WP_001081550.1
Salmonella enterica subsp. enterica serovar Ealing	333	1	3e-115	100.00%	161	WP_001081550.1
Salmonella enterica	333	1	3e-115	100.00%	161	WP_001081550.1
Salmonella enterica	333	1	3e-115	100.00%	161	WP_001081550.1
Salmonella enterica	333	1	3e-115	100.00%	161	WP_001081550.1
Salmonella enterica	333	1	3e-115	100.00%	161	WP_001081550.1
Salmonella enterica	333	1	3e-115	100.00%	161	WP_001081550.1
Salmonella enterica	333	1	3e-115	100.00%	161	WP_001081550.1
Salmonella enterica	333	1	3e-115	100.00%	161	WP_001081550.1
Salmonella enterica	333	1	3e-115	100.00%	161	WP_001081550.1
Salmonella enterica	333	1	3e-115	100.00%	161	WP_001081550.1
Salmonella enterica subsp. enterica serovar Alachua	333	1	3e-115	100.00%	161	WP_001081550.1
Salmonella enterica subsp. enterica serovar Cerro	333	1	3e-115	100.00%	161	WP_001081550.1
Salmonella enterica subsp. enterica serovar Newport	333	1	3e-115	100.00%	161	WP_001081550.1
Salmonella enterica	333	1	3e-115	100.00%	161	WP_001081550.1
Salmonella enterica	333	1	3e-115	100.00%	161	WP_001081550.1
Salmonella enterica	333	1	3e-115	100.00%	161	WP_001081550.1
Salmonella enterica subsp. enterica serovar Hadar	333	1	3e-115	100.00%	161	WP_001081550.1
Salmonella enterica subsp. enterica serovar Schwarzengrund	333	1	3e-115	100.00%	161	WP_001081550.1
Salmonella enterica subsp. enterica serovar Onireke	333	1	3e-115	100.00%	161	WP_001081550.1
Salmonella enterica subsp. enterica serovar Kentucky	333	1	3e-115	100.00%	161	WP_001081550.1
Salmonella enterica subsp. enterica serovar Infantis	333	1	3e-115	100.00%	161	WP_001081550.1
Salmonella enterica subsp. enterica serovar Havana	333	1	3e-115	100.00%	161	WP_001081550.1
Salmonella enterica subsp. enterica serovar Hadar	333	1	3e-115	100.00%	161	WP_001081550.1
Salmonella enterica subsp. enterica serovar Hadar	333	1	3e-115	100.00%	161	WP_001081550.1
Salmonella enterica subsp. enterica serovar Derby	333	1	3e-115	100.00%	161	WP_001081550.1
Salmonella enterica subsp. enterica serovar Colindale	333	1	3e-115	100.00%	161	WP_001081550.1
Salmonella enterica subsp. enterica serovar Anatum	333	1	3e-115	100.00%	161	WP_001081550.1
Salmonella enterica subsp. enterica serovar Anatum	333	1	3e-115	100.00%	161	WP_001081550.1
Salmonella enterica subsp. enterica serovar 4,[5],12:i:-	333	1	3e-115	100.00%	161	WP_001081550.1
Salmonella enterica subsp. enterica serovar Kentucky	333	1	3e-115	100.00%	161	WP_001081550.1
Salmonella enterica	333	1	3e-115	100.00%	161	WP_001081550.1
Salmonella enterica	333	1	3e-115	100.00%	161	WP_001081550.1
Salmonella enterica	333	1	3e-115	100.00%	161	WP_001081550.1
Salmonella enterica	333	1	3e-115	100.00%	161	WP_001081550.1
Salmonella enterica	333	1	3e-115	100.00%	161	WP_001081550.1
Salmonella enterica	333	1	3e-115	100.00%	161	WP_001081550.1
Salmonella enterica	333	1	3e-115	100.00%	161	WP_001081550.1
Salmonella enterica	333	1	3e-115	100.00%	161	WP_001081550.1
Salmonella enterica	333	1	3e-115	100.00%	161	WP_001081550.1
Salmonella enterica	333	1	3e-115	100.00%	161	WP_001081550.1
Salmonella enterica	333	1	3e-115	100.00%	161	WP_001081550.1
Salmonella enterica	333	1	3e-115	100.00%	161	WP_001081550.1
Salmonella enterica	333	1	3e-115	100.00%	161	WP_001081550.1
Salmonella enterica	333	1	3e-115	100.00%	161	WP_001081550.1
Salmonella enterica	333	1	3e-115	100.00%	161	WP_001081550.1
Salmonella enterica	333	1	3e-115	100.00%	161	WP_001081550.1
Salmonella enterica	333	1	3e-115	100.00%	161	WP_001081550.1
Salmonella enterica	333	1	3e-115	100.00%	161	WP_001081550.1
Salmonella enterica	333	1	3e-115	100.00%	161	WP_001081550.1
Salmonella enterica	333	1	3e-115	100.00%	161	WP_001081550.1
Salmonella enterica	333	1	3e-115	100.00%	161	WP_001081550.1
Salmonella enterica	333	1	3e-115	100.00%	161	WP_001081550.1
Salmonella enterica	333	1	3e-115	100.00%	161	WP_001081550.1
Salmonella enterica	333	1	3e-115	100.00%	161	WP_001081550.1
Salmonella enterica	333	1	3e-115	100.00%	161	WP_001081550.1
Salmonella enterica	333	1	3e-115	100.00%	161	WP_001081550.1
Salmonella enterica	333	1	3e-115	100.00%	161	WP_001081550.1
Salmonella enterica subsp. enterica serovar Meleagridis	333	1	3e-115	100.00%	161	WP_001081550.1
Salmonella enterica subsp. enterica serovar Meleagridis	333	1	3e-115	100.00%	161	WP_001081550.1
Salmonella enterica subsp. enterica serovar Baildon	333	1	3e-115	100.00%	161	WP_001081550.1
Salmonella enterica subsp. enterica serovar Alachua	333	1	3e-115	100.00%	161	WP_001081550.1
Salmonella enterica subsp. enterica serovar Oslo	333	1	3e-115	100.00%	161	WP_001081550.1
Salmonella enterica subsp. enterica serovar 4,5,12:b:-	333	1	3e-115	100.00%	161	WP_001081550.1
Salmonella enterica subsp. enterica serovar Kiambu	333	1	3e-115	100.00%	161	WP_001081550.1
Salmonella enterica subsp. enterica serovar Ohio	333	1	3e-115	100.00%	161	WP_001081550.1
Salmonella enterica subsp. enterica serovar Ohio	333	1	3e-115	100.00%	161	WP_001081550.1
Salmonella enterica subsp. enterica serovar Ohio	333	1	3e-115	100.00%	161	WP_001081550.1
Salmonella enterica subsp. enterica serovar Newport	333	1	3e-115	100.00%	161	WP_001081550.1
Salmonella enterica subsp. enterica serovar Newport	333	1	3e-115	100.00%	161	WP_001081550.1
Salmonella enterica subsp. enterica serovar Newport	333	1	3e-115	100.00%	161	WP_001081550.1
Salmonella enterica subsp. enterica serovar Infantis	333	1	3e-115	100.00%	161	WP_001081550.1
Salmonella enterica subsp. enterica serovar Infantis	333	1	3e-115	100.00%	161	WP_001081550.1
Salmonella enterica subsp. enterica serovar Infantis	333	1	3e-115	100.00%	161	WP_001081550.1
Salmonella enterica subsp. enterica serovar Infantis	333	1	3e-115	100.00%	161	WP_001081550.1
Salmonella enterica subsp. enterica serovar Infantis	333	1	3e-115	100.00%	161	WP_001081550.1
Salmonella enterica subsp. enterica serovar Kentucky	333	1	3e-115	100.00%	161	WP_001081550.1
Salmonella enterica subsp. enterica serovar Braenderup	333	1	3e-115	100.00%	161	WP_001081550.1
Salmonella enterica subsp. enterica serovar Braenderup	333	1	3e-115	100.00%	161	WP_001081550.1
Salmonella enterica subsp. enterica serovar Braenderup	333	1	3e-115	100.00%	161	WP_001081550.1
Salmonella enterica subsp. enterica serovar 4,12:i:-	333	1	3e-115	100.00%	161	WP_001081550.1
Salmonella enterica	333	1	3e-115	100.00%	161	WP_001081550.1
Salmonella enterica	333	1	3e-115	100.00%	161	WP_001081550.1
Salmonella enterica	333	1	3e-115	100.00%	161	WP_001081550.1
Salmonella enterica	333	1	3e-115	100.00%	161	WP_001081550.1
Salmonella enterica subsp. enterica serovar Liverpool	333	1	3e-115	100.00%	161	WP_001081550.1
Salmonella enterica subsp. enterica serovar Reading	333	1	3e-115	100.00%	161	WP_001081550.1
Salmonella enterica subsp. enterica serovar Mbandaka	333	1	3e-115	100.00%	161	WP_001081550.1
Salmonella enterica	333	1	3e-115	100.00%	161	WP_001081550.1
Salmonella enterica	333	1	3e-115	100.00%	161	WP_001081550.1
Salmonella enterica subsp. enterica serovar Inverness	333	1	3e-115	100.00%	161	WP_001081550.1
Salmonella enterica subsp. enterica serovar Infantis	333	1	3e-115	100.00%	161	WP_001081550.1
Salmonella enterica subsp. enterica serovar Typhimurium str. TN061786	333	1	3e-115	100.00%	161	WP_001081550.1
Salmonella enterica subsp. enterica serovar Typhimurium	333	1	3e-115	100.00%	161	WP_001081550.1
Salmonella enterica subsp. enterica serovar Typhimurium	333	1	3e-115	100.00%	161	WP_001081550.1
Salmonella enterica subsp. enterica serovar Typhimurium	333	1	3e-115	100.00%	161	WP_001081550.1
Salmonella enterica subsp. enterica serovar 4,[5],12:i:-	333	1	3e-115	100.00%	161	WP_001081550.1
Salmonella enterica subsp. enterica serovar Braenderup str. ATCC BAA-664	333	1	3e-115	100.00%	161	WP_001081550.1
Salmonella enterica subsp. enterica serovar Rissen	333	1	3e-115	100.00%	161	WP_001081550.1
Salmonella sp. YT3-8-4	333	1	3e-115	100.00%	161	WP_001081550.1
Salmonella sp. YT2-4-4	333	1	3e-115	100.00%	161	WP_001081550.1
Salmonella sp. YT3-12-4	333	1	3e-115	100.00%	161	WP_001081550.1
Salmonella sp. YW2-4	333	1	3e-115	100.00%	161	WP_001081550.1
Salmonella sp. YT3-17-4	333	1	3e-115	100.00%	161	WP_001081550.1
Salmonella sp. YT2-20-3	333	1	3e-115	100.00%	161	WP_001081550.1
Salmonella sp. YT2-8-2	333	1	3e-115	100.00%	161	WP_001081550.1
Salmonella sp. YT2-4-2	333	1	3e-115	100.00%	161	WP_001081550.1
Salmonella sp. YT10	333	1	3e-115	100.00%	161	WP_001081550.1
Salmonella enterica subsp. enterica serovar Typhimurium	333	1	3e-115	100.00%	161	WP_001081550.1
Salmonella enterica	333	1	3e-115	100.00%	161	WP_001081550.1
Salmonella enterica subsp. enterica serovar 4,[5],12:i:-	333	1	3e-115	100.00%	161	WP_001081550.1
Salmonella enterica subsp. enterica serovar Derby	333	1	3e-115	100.00%	161	WP_001081550.1
Salmonella enterica subsp. enterica serovar Paratyphi B str. ATCC BAA-1585	333	1	3e-115	100.00%	161	WP_001081550.1
Salmonella enterica subsp. enterica serovar Senftenberg	333	1	3e-115	100.00%	161	WP_001081550.1
Salmonella enterica subsp. enterica serovar Senftenberg	333	1	3e-115	100.00%	161	WP_001081550.1
Salmonella enterica	333	1	3e-115	100.00%	161	WP_001081550.1
Salmonella enterica	333	1	3e-115	100.00%	161	WP_001081550.1
Salmonella enterica	333	1	3e-115	100.00%	161	WP_001081550.1
Salmonella enterica	333	1	3e-115	100.00%	161	WP_001081550.1
Salmonella enterica	333	1	3e-115	100.00%	161	WP_001081550.1
Salmonella enterica	333	1	3e-115	100.00%	161	WP_001081550.1
Salmonella enterica	333	1	3e-115	100.00%	161	WP_001081550.1
Salmonella enterica	333	1	3e-115	100.00%	161	WP_001081550.1
Salmonella enterica subsp. enterica serovar Muenchen	333	1	3e-115	100.00%	161	WP_001081550.1
Salmonella enterica	333	1	3e-115	100.00%	161	WP_001081550.1
Salmonella enterica	333	1	3e-115	100.00%	161	WP_001081550.1
Salmonella enterica	333	1	3e-115	100.00%	161	WP_001081550.1
Salmonella enterica	333	1	3e-115	100.00%	161	WP_001081550.1
Salmonella enterica subsp. enterica serovar Tennessee	333	1	3e-115	100.00%	161	WP_001081550.1
Salmonella enterica subsp. enterica serovar Infantis	333	1	3e-115	100.00%	161	WP_001081550.1
Salmonella enterica subsp. enterica	333	1	3e-115	100.00%	161	WP_001081550.1
Salmonella sp. YP34-2	333	1	3e-115	100.00%	161	WP_001081550.1
Salmonella sp. YC4-4	333	1	3e-115	100.00%	161	WP_001081550.1
Salmonella sp. YN4-2	333	1	3e-115	100.00%	161	WP_001081550.1
Salmonella sp. YP256-1	333	1	3e-115	100.00%	161	WP_001081550.1
Salmonella sp. YP184-1	333	1	3e-115	100.00%	161	WP_001081550.1
Salmonella sp. YP171-1	333	1	3e-115	100.00%	161	WP_001081550.1
Salmonella sp. YP169-1	333	1	3e-115	100.00%	161	WP_001081550.1
Salmonella sp. YP149-1	333	1	3e-115	100.00%	161	WP_001081550.1
Salmonella sp. YP140-1	333	1	3e-115	100.00%	161	WP_001081550.1
Salmonella sp. YP131-1	333	1	3e-115	100.00%	161	WP_001081550.1
Salmonella sp. YP115-1	333	1	3e-115	100.00%	161	WP_001081550.1
Salmonella sp. YP110-1	333	1	3e-115	100.00%	161	WP_001081550.1
Salmonella sp. YP105-1	333	1	3e-115	100.00%	161	WP_001081550.1
Salmonella sp. YP101-1	333	1	3e-115	100.00%	161	WP_001081550.1
Salmonella sp. YP67-1	333	1	3e-115	100.00%	161	WP_001081550.1
Salmonella sp. YP61-1	333	1	3e-115	100.00%	161	WP_001081550.1
Salmonella sp. YP54-1	333	1	3e-115	100.00%	161	WP_001081550.1
Salmonella enterica subsp. enterica serovar Tennessee	333	1	3e-115	100.00%	161	WP_001081550.1
Salmonella enterica subsp. enterica serovar Tennessee	333	1	3e-115	100.00%	161	WP_001081550.1
Salmonella enterica subsp. enterica serovar Tennessee	333	1	3e-115	100.00%	161	WP_001081550.1
Salmonella enterica subsp. enterica serovar Senftenberg	333	1	3e-115	100.00%	161	WP_001081550.1
Salmonella enterica subsp. enterica serovar Senftenberg	333	1	3e-115	100.00%	161	WP_001081550.1
Salmonella enterica subsp. enterica serovar Senftenberg	333	1	3e-115	100.00%	161	WP_001081550.1
Salmonella enterica subsp. enterica serovar 4,[5],12:i:-	333	1	3e-115	100.00%	161	WP_001081550.1
Salmonella enterica subsp. enterica serovar 4,[5],12:i:-	333	1	3e-115	100.00%	161	WP_001081550.1
Salmonella enterica subsp. enterica serovar 4,[5],12:i:-	333	1	3e-115	100.00%	161	WP_001081550.1
Salmonella enterica subsp. enterica serovar Infantis	333	1	3e-115	100.00%	161	WP_001081550.1
Salmonella enterica	333	1	3e-115	100.00%	161	WP_001081550.1
Salmonella enterica	333	1	3e-115	100.00%	161	WP_001081550.1
Salmonella enterica	333	1	3e-115	100.00%	161	WP_001081550.1
Salmonella enterica	333	1	3e-115	100.00%	161	WP_001081550.1
Salmonella enterica	333	1	3e-115	100.00%	161	WP_001081550.1
Salmonella enterica	333	1	3e-115	100.00%	161	WP_001081550.1
Salmonella enterica	333	1	3e-115	100.00%	161	WP_001081550.1
Salmonella enterica	333	1	3e-115	100.00%	161	WP_001081550.1
Salmonella enterica	333	1	3e-115	100.00%	161	WP_001081550.1
Salmonella enterica	333	1	3e-115	100.00%	161	WP_001081550.1
Salmonella enterica	333	1	3e-115	100.00%	161	WP_001081550.1
Salmonella enterica	333	1	3e-115	100.00%	161	WP_001081550.1
Salmonella enterica	333	1	3e-115	100.00%	161	WP_001081550.1
Salmonella enterica	333	1	3e-115	100.00%	161	WP_001081550.1
Salmonella enterica	333	1	3e-115	100.00%	161	WP_001081550.1
Salmonella enterica	333	1	3e-115	100.00%	161	WP_001081550.1
Salmonella enterica	333	1	3e-115	100.00%	161	WP_001081550.1
Salmonella enterica	333	1	3e-115	100.00%	161	WP_001081550.1
Salmonella enterica	333	1	3e-115	100.00%	161	WP_001081550.1
Salmonella enterica	333	1	3e-115	100.00%	161	WP_001081550.1
Salmonella enterica	333	1	3e-115	100.00%	161	WP_001081550.1
Salmonella enterica	333	1	3e-115	100.00%	161	WP_001081550.1
Salmonella enterica	333	1	3e-115	100.00%	161	WP_001081550.1
Salmonella enterica	333	1	3e-115	100.00%	161	WP_001081550.1
Salmonella enterica	333	1	3e-115	100.00%	161	WP_001081550.1
Salmonella enterica	333	1	3e-115	100.00%	161	WP_001081550.1
Salmonella enterica subsp. enterica serovar Typhimurium str. STm12	333	1	3e-115	100.00%	161	WP_001081550.1
Salmonella enterica subsp. enterica serovar Typhimurium	333	1	3e-115	100.00%	161	WP_001081550.1
Salmonella enterica subsp. enterica serovar Typhimurium	333	1	3e-115	100.00%	161	WP_001081550.1
Salmonella enterica subsp. enterica serovar Typhimurium	333	1	3e-115	100.00%	161	WP_001081550.1
Salmonella enterica subsp. enterica serovar Typhimurium	333	1	3e-115	100.00%	161	WP_001081550.1
Salmonella enterica subsp. enterica serovar Typhimurium	333	1	3e-115	100.00%	161	WP_001081550.1
Salmonella enterica subsp. enterica serovar Typhimurium	333	1	3e-115	100.00%	161	WP_001081550.1
Salmonella enterica subsp. enterica serovar Typhimurium	333	1	3e-115	100.00%	161	WP_001081550.1
Salmonella enterica subsp. enterica serovar Typhimurium	333	1	3e-115	100.00%	161	WP_001081550.1
Salmonella enterica subsp. enterica serovar Typhimurium	333	1	3e-115	100.00%	161	WP_001081550.1
Salmonella enterica subsp. enterica serovar Typhimurium	333	1	3e-115	100.00%	161	WP_001081550.1
Salmonella enterica subsp. enterica serovar Typhimurium	333	1	3e-115	100.00%	161	WP_001081550.1
Salmonella enterica subsp. enterica serovar Typhimurium	333	1	3e-115	100.00%	161	WP_001081550.1
Salmonella enterica subsp. enterica serovar Typhimurium	333	1	3e-115	100.00%	161	WP_001081550.1
Salmonella enterica subsp. enterica serovar Typhimurium	333	1	3e-115	100.00%	161	WP_001081550.1
Salmonella enterica subsp. enterica serovar Typhimurium	333	1	3e-115	100.00%	161	WP_001081550.1
Salmonella enterica subsp. enterica serovar Typhimurium	333	1	3e-115	100.00%	161	WP_001081550.1
Salmonella enterica subsp. enterica serovar Widemarsh	333	1	3e-115	100.00%	161	WP_001081550.1
Salmonella enterica subsp. enterica serovar Lubbock	333	1	3e-115	100.00%	161	WP_001081550.1
Salmonella enterica subsp. enterica serovar Newport	333	1	3e-115	100.00%	161	WP_001081550.1
Salmonella enterica subsp. enterica serovar Dessau	333	1	3e-115	100.00%	161	WP_001081550.1
Salmonella enterica	333	1	3e-115	100.00%	161	WP_001081550.1
Salmonella enterica	333	1	3e-115	100.00%	161	WP_001081550.1
Salmonella enterica	333	1	3e-115	100.00%	161	WP_001081550.1
Salmonella enterica	333	1	3e-115	100.00%	161	WP_001081550.1
Salmonella enterica	333	1	3e-115	100.00%	161	WP_001081550.1
Salmonella enterica	333	1	3e-115	100.00%	161	WP_001081550.1
Salmonella enterica	333	1	3e-115	100.00%	161	WP_001081550.1
Salmonella enterica	333	1	3e-115	100.00%	161	WP_001081550.1
Salmonella enterica	333	1	3e-115	100.00%	161	WP_001081550.1
Salmonella enterica	333	1	3e-115	100.00%	161	WP_001081550.1
Salmonella enterica	333	1	3e-115	100.00%	161	WP_001081550.1
Salmonella enterica	333	1	3e-115	100.00%	161	WP_001081550.1
Salmonella enterica	333	1	3e-115	100.00%	161	WP_001081550.1
Salmonella enterica	333	1	3e-115	100.00%	161	WP_001081550.1
Salmonella enterica	333	1	3e-115	100.00%	161	WP_001081550.1
Salmonella enterica	333	1	3e-115	100.00%	161	WP_001081550.1
Salmonella enterica	333	1	3e-115	100.00%	161	WP_001081550.1
Salmonella enterica	333	1	3e-115	100.00%	161	WP_001081550.1
Salmonella enterica	333	1	3e-115	100.00%	161	WP_001081550.1
Salmonella enterica	333	1	3e-115	100.00%	161	WP_001081550.1
Salmonella enterica	333	1	3e-115	100.00%	161	WP_001081550.1
Salmonella enterica	333	1	3e-115	100.00%	161	WP_001081550.1
Salmonella enterica	333	1	3e-115	100.00%	161	WP_001081550.1
Salmonella enterica	333	1	3e-115	100.00%	161	WP_001081550.1
Salmonella enterica	333	1	3e-115	100.00%	161	WP_001081550.1
Salmonella enterica	333	1	3e-115	100.00%	161	WP_001081550.1
Salmonella enterica	333	1	3e-115	100.00%	161	WP_001081550.1
Salmonella enterica	333	1	3e-115	100.00%	161	WP_001081550.1
Salmonella enterica	333	1	3e-115	100.00%	161	WP_001081550.1
Salmonella enterica	333	1	3e-115	100.00%	161	WP_001081550.1
Salmonella enterica	333	1	3e-115	100.00%	161	WP_001081550.1
Salmonella enterica	333	1	3e-115	100.00%	161	WP_001081550.1
Salmonella enterica	333	1	3e-115	100.00%	161	WP_001081550.1
Salmonella enterica	333	1	3e-115	100.00%	161	WP_001081550.1
Salmonella enterica	333	1	3e-115	100.00%	161	WP_001081550.1
Salmonella enterica	333	1	3e-115	100.00%	161	WP_001081550.1
Salmonella enterica	333	1	3e-115	100.00%	161	WP_001081550.1
Salmonella enterica	333	1	3e-115	100.00%	161	WP_001081550.1
Salmonella enterica	333	1	3e-115	100.00%	161	WP_001081550.1
Salmonella enterica	333	1	3e-115	100.00%	161	WP_001081550.1
Salmonella enterica	333	1	3e-115	100.00%	161	WP_001081550.1
Salmonella enterica	333	1	3e-115	100.00%	161	WP_001081550.1
Salmonella enterica	333	1	3e-115	100.00%	161	WP_001081550.1
Salmonella enterica	333	1	3e-115	100.00%	161	WP_001081550.1
Salmonella enterica	333	1	3e-115	100.00%	161	WP_001081550.1
Salmonella enterica	333	1	3e-115	100.00%	161	WP_001081550.1
Salmonella enterica	333	1	3e-115	100.00%	161	WP_001081550.1
Salmonella enterica subsp. enterica serovar Weltevreden	333	1	3e-115	100.00%	161	WP_001081550.1
Salmonella enterica	333	1	3e-115	100.00%	161	WP_001081550.1
Salmonella enterica	333	1	3e-115	100.00%	161	WP_001081550.1
Salmonella enterica	333	1	3e-115	100.00%	161	WP_001081550.1
Salmonella enterica	333	1	3e-115	100.00%	161	WP_001081550.1
Salmonella enterica	333	1	3e-115	100.00%	161	WP_001081550.1
Salmonella enterica	333	1	3e-115	100.00%	161	WP_001081550.1
Salmonella enterica	333	1	3e-115	100.00%	161	WP_001081550.1
Salmonella enterica subsp. enterica serovar Singapore	333	1	3e-115	100.00%	161	WP_001081550.1
Salmonella enterica subsp. enterica serovar Infantis	333	1	3e-115	100.00%	161	WP_001081550.1
Salmonella enterica subsp. enterica serovar Singapore	333	1	3e-115	100.00%	161	WP_001081550.1
Salmonella enterica subsp. enterica serovar Infantis	333	1	3e-115	100.00%	161	WP_001081550.1
Salmonella enterica subsp. enterica serovar Infantis	333	1	3e-115	100.00%	161	WP_001081550.1
Salmonella enterica	333	1	3e-115	100.00%	161	WP_001081550.1
Salmonella enterica	333	1	3e-115	100.00%	161	WP_001081550.1
Salmonella enterica	333	1	3e-115	100.00%	161	WP_001081550.1
Salmonella enterica	333	1	3e-115	100.00%	161	WP_001081550.1
Salmonella enterica	333	1	3e-115	100.00%	161	WP_001081550.1
Salmonella enterica	333	1	3e-115	100.00%	161	WP_001081550.1
Salmonella enterica	333	1	3e-115	100.00%	161	WP_001081550.1
Salmonella enterica	333	1	3e-115	100.00%	161	WP_001081550.1
Salmonella enterica	333	1	3e-115	100.00%	161	WP_001081550.1
Salmonella enterica	333	1	3e-115	100.00%	161	WP_001081550.1
Salmonella enterica	333	1	3e-115	100.00%	161	WP_001081550.1
Salmonella enterica	333	1	3e-115	100.00%	161	WP_001081550.1
Salmonella enterica	333	1	3e-115	100.00%	161	WP_001081550.1
Salmonella enterica	333	1	3e-115	100.00%	161	WP_001081550.1
Salmonella enterica	333	1	3e-115	100.00%	161	WP_001081550.1
Salmonella enterica	333	1	3e-115	100.00%	161	WP_001081550.1
Salmonella enterica	333	1	3e-115	100.00%	161	WP_001081550.1
Salmonella enterica	333	1	3e-115	100.00%	161	WP_001081550.1
Salmonella enterica	333	1	3e-115	100.00%	161	WP_001081550.1
Salmonella enterica	333	1	3e-115	100.00%	161	WP_001081550.1
Salmonella enterica	333	1	3e-115	100.00%	161	WP_001081550.1
Salmonella enterica	333	1	3e-115	100.00%	161	WP_001081550.1
Salmonella enterica	333	1	3e-115	100.00%	161	WP_001081550.1
Salmonella enterica	333	1	3e-115	100.00%	161	WP_001081550.1
Salmonella enterica	333	1	3e-115	100.00%	161	WP_001081550.1
Salmonella enterica	333	1	3e-115	100.00%	161	WP_001081550.1
Salmonella enterica	333	1	3e-115	100.00%	161	WP_001081550.1
Salmonella enterica subsp. enterica serovar Kentucky	333	1	3e-115	100.00%	161	WP_001081550.1
Salmonella enterica subsp. enterica serovar Corvallis	333	1	3e-115	100.00%	161	WP_001081550.1
Salmonella enterica subsp. enterica serovar Corvallis	333	1	3e-115	100.00%	161	WP_001081550.1
Salmonella enterica subsp. enterica serovar Corvallis	333	1	3e-115	100.00%	161	WP_001081550.1
Salmonella enterica subsp. enterica serovar Corvallis	333	1	3e-115	100.00%	161	WP_001081550.1
Salmonella enterica subsp. enterica serovar Corvallis	333	1	3e-115	100.00%	161	WP_001081550.1
Salmonella enterica subsp. enterica serovar Corvallis	333	1	3e-115	100.00%	161	WP_001081550.1
Salmonella enterica subsp. enterica serovar Corvallis	333	1	3e-115	100.00%	161	WP_001081550.1
Salmonella enterica subsp. enterica serovar Newport	333	1	3e-115	100.00%	161	WP_001081550.1
Salmonella enterica subsp. enterica serovar Newport	333	1	3e-115	100.00%	161	WP_001081550.1
Salmonella enterica subsp. enterica serovar Corvallis	333	1	3e-115	100.00%	161	WP_001081550.1
Salmonella enterica subsp. enterica serovar Newport	333	1	3e-115	100.00%	161	WP_001081550.1
Salmonella enterica subsp. enterica serovar Kentucky	333	1	3e-115	100.00%	161	WP_001081550.1
Salmonella enterica subsp. enterica serovar Corvallis	333	1	3e-115	100.00%	161	WP_001081550.1
Salmonella enterica subsp. enterica serovar Kentucky	333	1	3e-115	100.00%	161	WP_001081550.1
Salmonella enterica subsp. enterica serovar Newport	333	1	3e-115	100.00%	161	WP_001081550.1
Salmonella enterica subsp. enterica serovar Kentucky	333	1	3e-115	100.00%	161	WP_001081550.1
Salmonella enterica subsp. enterica serovar Corvallis	333	1	3e-115	100.00%	161	WP_001081550.1
Salmonella enterica subsp. enterica serovar Weltevreden	333	1	3e-115	100.00%	161	WP_001081550.1
Salmonella enterica subsp. enterica serovar Corvallis	333	1	3e-115	100.00%	161	WP_001081550.1
Salmonella enterica subsp. enterica serovar Corvallis	333	1	3e-115	100.00%	161	WP_001081550.1
Salmonella enterica subsp. enterica serovar Mbandaka	333	1	3e-115	100.00%	161	WP_001081550.1
Salmonella enterica subsp. enterica serovar Kentucky	333	1	3e-115	100.00%	161	WP_001081550.1
Salmonella enterica subsp. enterica serovar Kentucky	333	1	3e-115	100.00%	161	WP_001081550.1
Salmonella enterica subsp. enterica serovar Kentucky	333	1	3e-115	100.00%	161	WP_001081550.1
Salmonella enterica subsp. enterica serovar Blockley	333	1	3e-115	100.00%	161	WP_001081550.1
Salmonella enterica subsp. enterica serovar Kentucky	333	1	3e-115	100.00%	161	WP_001081550.1
Salmonella enterica subsp. enterica serovar Kentucky	333	1	3e-115	100.00%	161	WP_001081550.1
Salmonella enterica subsp. enterica serovar Kentucky	333	1	3e-115	100.00%	161	WP_001081550.1
Salmonella enterica subsp. enterica serovar Kentucky	333	1	3e-115	100.00%	161	WP_001081550.1
Salmonella enterica subsp. enterica serovar Blockley	333	1	3e-115	100.00%	161	WP_001081550.1
Salmonella enterica subsp. enterica serovar Hadar	333	1	3e-115	100.00%	161	WP_001081550.1
Salmonella enterica subsp. enterica serovar Kentucky	333	1	3e-115	100.00%	161	WP_001081550.1
Salmonella enterica subsp. enterica serovar Typhimurium str. STm7	333	1	3e-115	100.00%	161	WP_001081550.1
Salmonella enterica subsp. enterica serovar Typhimurium var. 5-	333	1	3e-115	100.00%	161	WP_001081550.1
Salmonella enterica subsp. enterica serovar Typhimurium var. 5-	333	1	3e-115	100.00%	161	WP_001081550.1
Salmonella enterica subsp. enterica serovar Typhimurium var. 5-	333	1	3e-115	100.00%	161	WP_001081550.1
Salmonella enterica subsp. enterica serovar Typhimurium var. 5-	333	1	3e-115	100.00%	161	WP_001081550.1
Salmonella enterica subsp. enterica serovar Typhimurium var. 5-	333	1	3e-115	100.00%	161	WP_001081550.1
Salmonella enterica subsp. enterica serovar Typhimurium var. 5-	333	1	3e-115	100.00%	161	WP_001081550.1
Salmonella enterica subsp. enterica serovar Typhimurium var. 5-	333	1	3e-115	100.00%	161	WP_001081550.1
Salmonella enterica subsp. enterica serovar Derby	333	1	3e-115	100.00%	161	WP_001081550.1
Salmonella enterica subsp. enterica serovar Derby	333	1	3e-115	100.00%	161	WP_001081550.1
Salmonella enterica subsp. enterica serovar Derby	333	1	3e-115	100.00%	161	WP_001081550.1
Salmonella enterica subsp. enterica serovar Derby	333	1	3e-115	100.00%	161	WP_001081550.1
Salmonella enterica subsp. enterica serovar Derby	333	1	3e-115	100.00%	161	WP_001081550.1
Salmonella enterica subsp. enterica serovar Derby	333	1	3e-115	100.00%	161	WP_001081550.1
Salmonella enterica subsp. enterica serovar Derby	333	1	3e-115	100.00%	161	WP_001081550.1
Salmonella enterica subsp. enterica serovar Derby	333	1	3e-115	100.00%	161	WP_001081550.1
Salmonella enterica subsp. enterica serovar Derby	333	1	3e-115	100.00%	161	WP_001081550.1
Salmonella enterica subsp. enterica serovar Derby	333	1	3e-115	100.00%	161	WP_001081550.1
Salmonella enterica subsp. enterica serovar Derby	333	1	3e-115	100.00%	161	WP_001081550.1
Salmonella enterica subsp. enterica serovar Derby	333	1	3e-115	100.00%	161	WP_001081550.1
Salmonella enterica subsp. enterica serovar Derby	333	1	3e-115	100.00%	161	WP_001081550.1
Salmonella enterica subsp. enterica serovar Derby	333	1	3e-115	100.00%	161	WP_001081550.1
Salmonella enterica subsp. enterica serovar Derby	333	1	3e-115	100.00%	161	WP_001081550.1
Salmonella enterica subsp. enterica serovar Derby	333	1	3e-115	100.00%	161	WP_001081550.1
Salmonella enterica subsp. enterica serovar Derby	333	1	3e-115	100.00%	161	WP_001081550.1
Salmonella enterica subsp. enterica serovar Derby	333	1	3e-115	100.00%	161	WP_001081550.1
Salmonella enterica subsp. enterica serovar Derby	333	1	3e-115	100.00%	161	WP_001081550.1
Salmonella enterica subsp. enterica serovar Derby	333	1	3e-115	100.00%	161	WP_001081550.1
Salmonella enterica subsp. enterica serovar Derby	333	1	3e-115	100.00%	161	WP_001081550.1
Salmonella enterica subsp. enterica serovar Derby	333	1	3e-115	100.00%	161	WP_001081550.1
Salmonella enterica subsp. enterica serovar Derby	333	1	3e-115	100.00%	161	WP_001081550.1
Salmonella enterica subsp. enterica serovar Derby	333	1	3e-115	100.00%	161	WP_001081550.1
Salmonella enterica subsp. enterica serovar Derby	333	1	3e-115	100.00%	161	WP_001081550.1
Salmonella enterica subsp. enterica serovar Derby	333	1	3e-115	100.00%	161	WP_001081550.1
Salmonella enterica subsp. enterica serovar Derby	333	1	3e-115	100.00%	161	WP_001081550.1
Salmonella enterica subsp. enterica serovar Derby	333	1	3e-115	100.00%	161	WP_001081550.1
Salmonella enterica subsp. enterica serovar Derby	333	1	3e-115	100.00%	161	WP_001081550.1
Salmonella enterica subsp. enterica serovar Derby	333	1	3e-115	100.00%	161	WP_001081550.1
Salmonella enterica subsp. enterica serovar Derby	333	1	3e-115	100.00%	161	WP_001081550.1
Salmonella enterica subsp. enterica serovar Derby	333	1	3e-115	100.00%	161	WP_001081550.1
Salmonella enterica subsp. enterica serovar Derby	333	1	3e-115	100.00%	161	WP_001081550.1
Salmonella enterica subsp. enterica serovar Derby	333	1	3e-115	100.00%	161	WP_001081550.1
Salmonella enterica subsp. enterica serovar Derby	333	1	3e-115	100.00%	161	WP_001081550.1
Salmonella enterica subsp. enterica serovar Derby	333	1	3e-115	100.00%	161	WP_001081550.1
Salmonella enterica subsp. enterica serovar Derby	333	1	3e-115	100.00%	161	WP_001081550.1
Salmonella enterica subsp. enterica serovar Derby	333	1	3e-115	100.00%	161	WP_001081550.1
Salmonella enterica subsp. enterica serovar Derby	333	1	3e-115	100.00%	161	WP_001081550.1
Salmonella enterica subsp. enterica serovar Derby	333	1	3e-115	100.00%	161	WP_001081550.1
Salmonella enterica subsp. enterica serovar Derby	333	1	3e-115	100.00%	161	WP_001081550.1
Salmonella enterica subsp. enterica serovar Derby	333	1	3e-115	100.00%	161	WP_001081550.1
Salmonella enterica subsp. enterica serovar Derby	333	1	3e-115	100.00%	161	WP_001081550.1
Salmonella enterica subsp. enterica serovar Derby	333	1	3e-115	100.00%	161	WP_001081550.1
Salmonella enterica subsp. enterica serovar Derby	333	1	3e-115	100.00%	161	WP_001081550.1
Salmonella enterica subsp. enterica serovar Derby	333	1	3e-115	100.00%	161	WP_001081550.1
Salmonella enterica subsp. enterica serovar Derby	333	1	3e-115	100.00%	161	WP_001081550.1
Salmonella enterica subsp. enterica serovar Derby	333	1	3e-115	100.00%	161	WP_001081550.1
Salmonella enterica subsp. enterica serovar Derby	333	1	3e-115	100.00%	161	WP_001081550.1
Salmonella enterica subsp. enterica serovar Derby	333	1	3e-115	100.00%	161	WP_001081550.1
Salmonella enterica subsp. enterica serovar Derby	333	1	3e-115	100.00%	161	WP_001081550.1
Salmonella enterica subsp. enterica serovar Derby	333	1	3e-115	100.00%	161	WP_001081550.1
Salmonella enterica subsp. enterica serovar Derby	333	1	3e-115	100.00%	161	WP_001081550.1
Salmonella enterica subsp. enterica serovar Derby	333	1	3e-115	100.00%	161	WP_001081550.1
Salmonella enterica subsp. enterica serovar Derby	333	1	3e-115	100.00%	161	WP_001081550.1
Salmonella enterica subsp. enterica serovar Derby	333	1	3e-115	100.00%	161	WP_001081550.1
Salmonella enterica subsp. enterica serovar Derby	333	1	3e-115	100.00%	161	WP_001081550.1
Salmonella enterica subsp. enterica serovar Derby	333	1	3e-115	100.00%	161	WP_001081550.1
Salmonella enterica subsp. enterica serovar Derby	333	1	3e-115	100.00%	161	WP_001081550.1
Salmonella enterica subsp. enterica serovar Derby	333	1	3e-115	100.00%	161	WP_001081550.1
Salmonella enterica subsp. enterica serovar Derby	333	1	3e-115	100.00%	161	WP_001081550.1
Salmonella enterica subsp. enterica serovar Derby	333	1	3e-115	100.00%	161	WP_001081550.1
Salmonella enterica subsp. enterica serovar Derby	333	1	3e-115	100.00%	161	WP_001081550.1
Salmonella enterica subsp. enterica serovar Derby	333	1	3e-115	100.00%	161	WP_001081550.1
Salmonella enterica subsp. enterica serovar Derby	333	1	3e-115	100.00%	161	WP_001081550.1
Salmonella enterica subsp. enterica serovar Derby	333	1	3e-115	100.00%	161	WP_001081550.1
Salmonella enterica subsp. enterica serovar Derby	333	1	3e-115	100.00%	161	WP_001081550.1
Salmonella enterica subsp. enterica serovar Derby	333	1	3e-115	100.00%	161	WP_001081550.1
Salmonella enterica subsp. enterica serovar Derby	333	1	3e-115	100.00%	161	WP_001081550.1
Salmonella enterica subsp. enterica serovar Derby	333	1	3e-115	100.00%	161	WP_001081550.1
Salmonella enterica subsp. enterica serovar Derby	333	1	3e-115	100.00%	161	WP_001081550.1
Salmonella enterica subsp. enterica serovar Derby	333	1	3e-115	100.00%	161	WP_001081550.1
Salmonella enterica subsp. enterica serovar Derby	333	1	3e-115	100.00%	161	WP_001081550.1
Salmonella enterica subsp. enterica serovar Derby	333	1	3e-115	100.00%	161	WP_001081550.1
Salmonella enterica subsp. enterica serovar Derby	333	1	3e-115	100.00%	161	WP_001081550.1
Salmonella enterica subsp. enterica serovar Derby	333	1	3e-115	100.00%	161	WP_001081550.1
Salmonella enterica subsp. enterica serovar Derby	333	1	3e-115	100.00%	161	WP_001081550.1
Salmonella enterica subsp. enterica serovar Derby	333	1	3e-115	100.00%	161	WP_001081550.1
Salmonella enterica subsp. enterica serovar Derby	333	1	3e-115	100.00%	161	WP_001081550.1
Salmonella enterica subsp. enterica serovar Derby	333	1	3e-115	100.00%	161	WP_001081550.1
Salmonella enterica subsp. enterica serovar Derby	333	1	3e-115	100.00%	161	WP_001081550.1
Salmonella enterica subsp. enterica serovar Derby	333	1	3e-115	100.00%	161	WP_001081550.1
Salmonella enterica subsp. enterica serovar Derby	333	1	3e-115	100.00%	161	WP_001081550.1
Salmonella enterica subsp. enterica serovar Derby	333	1	3e-115	100.00%	161	WP_001081550.1
Salmonella enterica subsp. enterica serovar Derby	333	1	3e-115	100.00%	161	WP_001081550.1
Salmonella enterica subsp. enterica serovar Derby	333	1	3e-115	100.00%	161	WP_001081550.1
Salmonella enterica subsp. enterica serovar Derby	333	1	3e-115	100.00%	161	WP_001081550.1
Salmonella enterica subsp. enterica serovar Derby	333	1	3e-115	100.00%	161	WP_001081550.1
Salmonella enterica subsp. enterica serovar Derby	333	1	3e-115	100.00%	161	WP_001081550.1
Salmonella enterica subsp. enterica serovar Derby	333	1	3e-115	100.00%	161	WP_001081550.1
Salmonella enterica subsp. enterica serovar Derby	333	1	3e-115	100.00%	161	WP_001081550.1
Salmonella enterica subsp. enterica serovar Derby	333	1	3e-115	100.00%	161	WP_001081550.1
Salmonella enterica subsp. enterica serovar Derby	333	1	3e-115	100.00%	161	WP_001081550.1
Salmonella enterica subsp. enterica serovar Derby	333	1	3e-115	100.00%	161	WP_001081550.1
Salmonella enterica subsp. enterica serovar Derby	333	1	3e-115	100.00%	161	WP_001081550.1
Salmonella enterica subsp. enterica serovar Derby	333	1	3e-115	100.00%	161	WP_001081550.1
Salmonella enterica subsp. enterica serovar Derby	333	1	3e-115	100.00%	161	WP_001081550.1
Salmonella enterica subsp. enterica serovar Derby	333	1	3e-115	100.00%	161	WP_001081550.1
Salmonella enterica subsp. enterica serovar Derby	333	1	3e-115	100.00%	161	WP_001081550.1
Salmonella enterica subsp. enterica serovar Derby	333	1	3e-115	100.00%	161	WP_001081550.1
Salmonella enterica subsp. enterica serovar Derby	333	1	3e-115	100.00%	161	WP_001081550.1
Salmonella enterica subsp. enterica serovar Derby	333	1	3e-115	100.00%	161	WP_001081550.1
Salmonella enterica subsp. enterica serovar Derby	333	1	3e-115	100.00%	161	WP_001081550.1
Salmonella enterica subsp. enterica serovar Derby	333	1	3e-115	100.00%	161	WP_001081550.1
Salmonella enterica subsp. enterica serovar Derby	333	1	3e-115	100.00%	161	WP_001081550.1
Salmonella enterica subsp. enterica serovar Derby	333	1	3e-115	100.00%	161	WP_001081550.1
Salmonella enterica subsp. enterica serovar Derby	333	1	3e-115	100.00%	161	WP_001081550.1
Salmonella enterica subsp. enterica serovar Derby	333	1	3e-115	100.00%	161	WP_001081550.1
Salmonella enterica subsp. enterica serovar Derby	333	1	3e-115	100.00%	161	WP_001081550.1
Salmonella enterica subsp. enterica serovar Derby	333	1	3e-115	100.00%	161	WP_001081550.1
Salmonella enterica subsp. enterica serovar Derby	333	1	3e-115	100.00%	161	WP_001081550.1
Salmonella enterica subsp. enterica serovar Derby	333	1	3e-115	100.00%	161	WP_001081550.1
Salmonella enterica subsp. enterica serovar Derby	333	1	3e-115	100.00%	161	WP_001081550.1
Salmonella enterica subsp. enterica serovar Derby	333	1	3e-115	100.00%	161	WP_001081550.1
Salmonella enterica subsp. enterica serovar Derby	333	1	3e-115	100.00%	161	WP_001081550.1
Salmonella enterica subsp. enterica serovar Derby	333	1	3e-115	100.00%	161	WP_001081550.1
Salmonella enterica subsp. enterica serovar Derby	333	1	3e-115	100.00%	161	WP_001081550.1
Salmonella enterica subsp. enterica serovar Derby	333	1	3e-115	100.00%	161	WP_001081550.1
Salmonella enterica subsp. enterica serovar Derby	333	1	3e-115	100.00%	161	WP_001081550.1
Salmonella enterica subsp. enterica serovar Newport	333	1	3e-115	100.00%	161	WP_001081550.1
Salmonella enterica subsp. enterica serovar Anatum	333	1	3e-115	100.00%	161	WP_001081550.1
Salmonella enterica subsp. enterica serovar Typhimurium	333	1	3e-115	100.00%	161	WP_001081550.1
Salmonella enterica subsp. enterica serovar Tennessee	333	1	3e-115	100.00%	161	WP_001081550.1
Salmonella enterica subsp. enterica serovar Tennessee	333	1	3e-115	100.00%	161	WP_001081550.1
Salmonella enterica subsp. enterica serovar Tennessee	333	1	3e-115	100.00%	161	WP_001081550.1
Salmonella enterica subsp. enterica serovar Kentucky	333	1	3e-115	100.00%	161	WP_001081550.1
Salmonella enterica subsp. enterica serovar Kentucky	333	1	3e-115	100.00%	161	WP_001081550.1
Salmonella enterica subsp. enterica serovar Uganda	333	1	3e-115	100.00%	161	WP_001081550.1
Salmonella enterica subsp. enterica serovar Typhimurium var. 5-	333	1	3e-115	100.00%	161	WP_001081550.1
Salmonella enterica subsp. enterica serovar Typhimurium var. 5-	333	1	3e-115	100.00%	161	WP_001081550.1
Salmonella enterica subsp. enterica serovar Derby	333	1	3e-115	100.00%	161	WP_001081550.1
Salmonella enterica subsp. enterica serovar Infantis	333	1	3e-115	100.00%	161	WP_001081550.1
Salmonella enterica subsp. enterica serovar Infantis	333	1	3e-115	100.00%	161	WP_001081550.1
Salmonella enterica subsp. enterica serovar Senftenberg	333	1	3e-115	100.00%	161	WP_001081550.1
Salmonella enterica subsp. enterica serovar Kentucky	333	1	3e-115	100.00%	161	WP_001081550.1
Salmonella enterica subsp. enterica serovar Braenderup	333	1	3e-115	100.00%	161	WP_001081550.1
Salmonella enterica subsp. enterica serovar Kentucky	333	1	3e-115	100.00%	161	WP_001081550.1
Salmonella enterica subsp. enterica serovar Mbandaka	333	1	3e-115	100.00%	161	WP_001081550.1
Salmonella enterica subsp. enterica serovar Typhimurium	333	1	3e-115	100.00%	161	WP_001081550.1
Salmonella enterica subsp. enterica serovar Litchfield	333	1	3e-115	100.00%	161	WP_001081550.1
Salmonella enterica subsp. enterica serovar Kentucky	333	1	3e-115	100.00%	161	WP_001081550.1
Salmonella enterica subsp. enterica serovar Infantis	333	1	3e-115	100.00%	161	WP_001081550.1
Salmonella enterica subsp. enterica serovar Kentucky	333	1	3e-115	100.00%	161	WP_001081550.1
Salmonella enterica subsp. enterica serovar Derby	333	1	3e-115	100.00%	161	WP_001081550.1
Salmonella enterica subsp. enterica serovar Saintpaul	333	1	3e-115	100.00%	161	WP_001081550.1
Salmonella enterica subsp. enterica serovar Typhimurium	333	1	3e-115	100.00%	161	WP_001081550.1
Salmonella enterica subsp. enterica serovar Berta	333	1	3e-115	100.00%	161	WP_001081550.1
Salmonella enterica subsp. enterica serovar Mbandaka	333	1	3e-115	100.00%	161	WP_001081550.1
Salmonella enterica subsp. enterica serovar Berta	333	1	3e-115	100.00%	161	WP_001081550.1
Salmonella enterica subsp. enterica serovar Berta	333	1	3e-115	100.00%	161	WP_001081550.1
Salmonella enterica subsp. enterica serovar Hadar	333	1	3e-115	100.00%	161	WP_001081550.1
Salmonella enterica subsp. enterica serovar Alachua	333	1	3e-115	100.00%	161	WP_001081550.1
Salmonella enterica subsp. enterica serovar Kentucky	333	1	3e-115	100.00%	161	WP_001081550.1
Salmonella enterica subsp. enterica serovar Hadar	333	1	3e-115	100.00%	161	WP_001081550.1
Salmonella enterica subsp. enterica serovar Hadar	333	1	3e-115	100.00%	161	WP_001081550.1
Salmonella enterica subsp. enterica serovar Saintpaul	333	1	3e-115	100.00%	161	WP_001081550.1
Salmonella enterica subsp. enterica serovar Saintpaul	333	1	3e-115	100.00%	161	WP_001081550.1
Salmonella enterica subsp. enterica serovar Kentucky	333	1	3e-115	100.00%	161	WP_001081550.1
Salmonella enterica subsp. enterica serovar Muenchen	333	1	3e-115	100.00%	161	WP_001081550.1
Salmonella enterica subsp. enterica serovar Saintpaul	333	1	3e-115	100.00%	161	WP_001081550.1
Salmonella enterica subsp. enterica serovar Saintpaul	333	1	3e-115	100.00%	161	WP_001081550.1
Salmonella enterica subsp. enterica serovar Kentucky	333	1	3e-115	100.00%	161	WP_001081550.1
Salmonella enterica subsp. enterica serovar Ohio	333	1	3e-115	100.00%	161	WP_001081550.1
Salmonella enterica subsp. enterica serovar Ohio	333	1	3e-115	100.00%	161	WP_001081550.1
Salmonella enterica subsp. enterica serovar Senftenberg	333	1	3e-115	100.00%	161	WP_001081550.1
Salmonella enterica subsp. enterica serovar Typhimurium var. 5-	333	1	3e-115	100.00%	161	WP_001081550.1
Salmonella enterica subsp. enterica serovar Saintpaul	333	1	3e-115	100.00%	161	WP_001081550.1
Salmonella enterica subsp. enterica serovar Albany	333	1	3e-115	100.00%	161	WP_001081550.1
Salmonella enterica subsp. enterica serovar Kentucky	333	1	3e-115	100.00%	161	WP_001081550.1
Salmonella enterica subsp. enterica serovar Albany	333	1	3e-115	100.00%	161	WP_001081550.1
Salmonella enterica subsp. enterica serovar Berta	333	1	3e-115	100.00%	161	WP_001081550.1
Salmonella enterica subsp. enterica serovar Typhimurium var. 5-	333	1	3e-115	100.00%	161	WP_001081550.1
Salmonella enterica subsp. enterica serovar Senftenberg	333	1	3e-115	100.00%	161	WP_001081550.1
Salmonella enterica subsp. enterica serovar Kentucky	333	1	3e-115	100.00%	161	WP_001081550.1
Salmonella enterica subsp. enterica serovar 6,7:lw:-	333	1	3e-115	100.00%	161	WP_001081550.1
Salmonella enterica subsp. enterica serovar Saintpaul	333	1	3e-115	100.00%	161	WP_001081550.1
Salmonella enterica subsp. enterica serovar Anatum	333	1	3e-115	100.00%	161	WP_001081550.1
Salmonella enterica subsp. enterica serovar Kentucky	333	1	3e-115	100.00%	161	WP_001081550.1
Salmonella enterica subsp. enterica serovar Hadar	333	1	3e-115	100.00%	161	WP_001081550.1
Salmonella enterica subsp. enterica serovar Typhimurium	333	1	3e-115	100.00%	161	WP_001081550.1
Salmonella enterica subsp. enterica serovar Derby	333	1	3e-115	100.00%	161	WP_001081550.1
Salmonella enterica subsp. enterica serovar Albert	333	1	3e-115	100.00%	161	WP_001081550.1
Salmonella enterica subsp. enterica serovar Hadar	333	1	3e-115	100.00%	161	WP_001081550.1
Salmonella enterica subsp. enterica serovar Typhimurium var. 5-	333	1	3e-115	100.00%	161	WP_001081550.1
Salmonella enterica subsp. enterica serovar Kentucky	333	1	3e-115	100.00%	161	WP_001081550.1
Salmonella enterica subsp. enterica serovar Berta	333	1	3e-115	100.00%	161	WP_001081550.1
Salmonella enterica subsp. arizonae serovar 18:z4,z23:-	333	1	3e-115	100.00%	161	WP_001081550.1
Salmonella enterica subsp. enterica serovar Newport	333	1	3e-115	100.00%	161	WP_001081550.1
Salmonella enterica subsp. enterica serovar Saintpaul	333	1	3e-115	100.00%	161	WP_001081550.1
Salmonella enterica subsp. enterica serovar Derby	333	1	3e-115	100.00%	161	WP_001081550.1
Salmonella enterica subsp. enterica serovar Muenchen	333	1	3e-115	100.00%	161	WP_001081550.1
Salmonella enterica subsp. enterica serovar Typhimurium var. 5-	333	1	3e-115	100.00%	161	WP_001081550.1
Salmonella enterica subsp. enterica serovar Infantis	333	1	3e-115	100.00%	161	WP_001081550.1
Salmonella enterica subsp. enterica serovar 4,[5],12:i:-	333	1	3e-115	100.00%	161	WP_001081550.1
Salmonella enterica subsp. enterica serovar 4,[5],12:i:-	333	1	3e-115	100.00%	161	WP_001081550.1
Salmonella enterica subsp. enterica serovar Infantis	333	1	3e-115	100.00%	161	WP_001081550.1
Salmonella enterica subsp. enterica serovar Kentucky	333	1	3e-115	100.00%	161	WP_001081550.1
Salmonella enterica subsp. enterica serovar Derby	333	1	3e-115	100.00%	161	WP_001081550.1
Salmonella enterica subsp. enterica serovar Typhimurium var. 5-	333	1	3e-115	100.00%	161	WP_001081550.1
Salmonella enterica subsp. enterica serovar Typhimurium var. 5-	333	1	3e-115	100.00%	161	WP_001081550.1
Salmonella enterica subsp. enterica serovar Alachua	333	1	3e-115	100.00%	161	WP_001081550.1
Salmonella enterica subsp. enterica serovar 4,12:d:-	333	1	3e-115	100.00%	161	WP_001081550.1
Salmonella enterica subsp. enterica serovar Hadar	333	1	3e-115	100.00%	161	WP_001081550.1
Salmonella enterica subsp. enterica serovar Typhimurium var. 5-	333	1	3e-115	100.00%	161	WP_001081550.1
Salmonella enterica subsp. enterica serovar Newport	333	1	3e-115	100.00%	161	WP_001081550.1
Salmonella enterica subsp. enterica serovar Typhimurium	333	1	3e-115	100.00%	161	WP_001081550.1
Salmonella enterica subsp. enterica serovar Anatum	333	1	3e-115	100.00%	161	WP_001081550.1
Salmonella enterica subsp. enterica serovar Litchfield	333	1	3e-115	100.00%	161	WP_001081550.1
Salmonella enterica subsp. enterica serovar Braenderup	333	1	3e-115	100.00%	161	WP_001081550.1
Salmonella enterica subsp. enterica serovar Infantis	333	1	3e-115	100.00%	161	WP_001081550.1
Salmonella enterica subsp. enterica serovar Muenchen	333	1	3e-115	100.00%	161	WP_001081550.1
Salmonella enterica subsp. enterica serovar Infantis	333	1	3e-115	100.00%	161	WP_001081550.1
Salmonella enterica subsp. enterica serovar Hadar	333	1	3e-115	100.00%	161	WP_001081550.1
Salmonella enterica subsp. enterica serovar Infantis	333	1	3e-115	100.00%	161	WP_001081550.1
Salmonella enterica subsp. enterica serovar Muenchen	333	1	3e-115	100.00%	161	WP_001081550.1
Salmonella enterica subsp. enterica serovar Berta	333	1	3e-115	100.00%	161	WP_001081550.1
Salmonella enterica subsp. enterica serovar Infantis	333	1	3e-115	100.00%	161	WP_001081550.1
Salmonella enterica subsp. enterica serovar Braenderup	333	1	3e-115	100.00%	161	WP_001081550.1
Salmonella enterica subsp. enterica serovar Heidelberg	333	1	3e-115	100.00%	161	WP_001081550.1
Salmonella enterica subsp. enterica serovar Heidelberg	333	1	3e-115	100.00%	161	WP_001081550.1
Salmonella enterica subsp. enterica serovar Newport	333	1	3e-115	100.00%	161	WP_001081550.1
Salmonella enterica subsp. enterica serovar Dublin	333	1	3e-115	100.00%	161	WP_001081550.1
Salmonella enterica subsp. enterica serovar Sandiego	333	1	3e-115	100.00%	161	WP_001081550.1
Salmonella enterica subsp. enterica serovar Newport	333	1	3e-115	100.00%	161	WP_001081550.1
Salmonella enterica subsp. enterica serovar Manhattan	333	1	3e-115	100.00%	161	WP_001081550.1
Salmonella enterica subsp. enterica serovar Kedougou	333	1	3e-115	100.00%	161	WP_001081550.1
Salmonella enterica subsp. enterica serovar Kedougou	333	1	3e-115	100.00%	161	WP_001081550.1
Salmonella enterica subsp. enterica serovar Kedougou	333	1	3e-115	100.00%	161	WP_001081550.1
Salmonella enterica subsp. enterica serovar Bardo	333	1	3e-115	100.00%	161	WP_001081550.1
Salmonella enterica subsp. enterica serovar Newport	333	1	3e-115	100.00%	161	WP_001081550.1
Salmonella enterica subsp. enterica serovar Newport	333	1	3e-115	100.00%	161	WP_001081550.1
Salmonella enterica subsp. enterica serovar Newport	333	1	3e-115	100.00%	161	WP_001081550.1
Salmonella enterica subsp. enterica serovar Newport	333	1	3e-115	100.00%	161	WP_001081550.1
Salmonella enterica subsp. enterica serovar Newport	333	1	3e-115	100.00%	161	WP_001081550.1
Salmonella enterica subsp. enterica serovar Newport	333	1	3e-115	100.00%	161	WP_001081550.1
Salmonella enterica subsp. enterica serovar Newport	333	1	3e-115	100.00%	161	WP_001081550.1
Salmonella enterica subsp. enterica serovar Newport	333	1	3e-115	100.00%	161	WP_001081550.1
Salmonella enterica subsp. enterica serovar Newport	333	1	3e-115	100.00%	161	WP_001081550.1
Salmonella enterica subsp. enterica serovar Newport	333	1	3e-115	100.00%	161	WP_001081550.1
Salmonella enterica subsp. enterica serovar Newport	333	1	3e-115	100.00%	161	WP_001081550.1
Salmonella enterica subsp. enterica serovar Newport	333	1	3e-115	100.00%	161	WP_001081550.1
Salmonella enterica subsp. enterica serovar Newport	333	1	3e-115	100.00%	161	WP_001081550.1
Salmonella enterica subsp. enterica serovar Newport	333	1	3e-115	100.00%	161	WP_001081550.1
Salmonella enterica subsp. enterica serovar Mbandaka	333	1	3e-115	100.00%	161	WP_001081550.1
Salmonella enterica subsp. enterica serovar Paratyphi B	333	1	3e-115	100.00%	161	WP_001081550.1
Salmonella enterica subsp. enterica serovar Hadar	333	1	3e-115	100.00%	161	WP_001081550.1
Salmonella enterica subsp. enterica serovar Litchfield	333	1	3e-115	100.00%	161	WP_001081550.1
Salmonella enterica subsp. enterica serovar Hartford	333	1	3e-115	100.00%	161	WP_001081550.1
Salmonella enterica subsp. enterica serovar Hartford	333	1	3e-115	100.00%	161	WP_001081550.1
Salmonella enterica subsp. enterica serovar Berta	333	1	3e-115	100.00%	161	WP_001081550.1
Salmonella enterica subsp. enterica serovar Anatum	333	1	3e-115	100.00%	161	WP_001081550.1
Salmonella enterica subsp. enterica serovar Anatum	333	1	3e-115	100.00%	161	WP_001081550.1
Salmonella enterica subsp. enterica serovar Berta	333	1	3e-115	100.00%	161	WP_001081550.1
Salmonella enterica subsp. enterica serovar Newport	333	1	3e-115	100.00%	161	WP_001081550.1
Salmonella enterica subsp. enterica serovar Dublin	333	1	3e-115	100.00%	161	WP_001081550.1
Salmonella enterica subsp. enterica serovar Kedougou	333	1	3e-115	100.00%	161	WP_001081550.1
Salmonella enterica	333	1	3e-115	100.00%	161	WP_001081550.1
Salmonella enterica	333	1	3e-115	100.00%	161	WP_001081550.1
Salmonella enterica subsp. enterica serovar Saintpaul	333	1	3e-115	100.00%	161	WP_001081550.1
Salmonella enterica subsp. enterica serovar Manhattan	333	1	3e-115	100.00%	161	WP_001081550.1
Salmonella enterica	333	1	3e-115	100.00%	161	WP_001081550.1
Salmonella enterica	333	1	3e-115	100.00%	161	WP_001081550.1
Salmonella enterica	333	1	3e-115	100.00%	161	WP_001081550.1
Salmonella enterica	333	1	3e-115	100.00%	161	WP_001081550.1
Salmonella enterica	333	1	3e-115	100.00%	161	WP_001081550.1
Salmonella enterica	333	1	3e-115	100.00%	161	WP_001081550.1
Salmonella enterica	333	1	3e-115	100.00%	161	WP_001081550.1
Salmonella enterica	333	1	3e-115	100.00%	161	WP_001081550.1
Salmonella enterica	333	1	3e-115	100.00%	161	WP_001081550.1
Salmonella enterica subsp. enterica serovar Senftenberg	333	1	3e-115	100.00%	161	WP_001081550.1
Salmonella enterica subsp. enterica serovar Infantis	333	1	3e-115	100.00%	161	WP_001081550.1
Salmonella enterica subsp. enterica serovar Albany	333	1	3e-115	100.00%	161	WP_001081550.1
Salmonella enterica subsp. enterica serovar Albany	333	1	3e-115	100.00%	161	WP_001081550.1
Salmonella enterica subsp. enterica serovar Derby	333	1	3e-115	100.00%	161	WP_001081550.1
Salmonella enterica subsp. enterica serovar Derby	333	1	3e-115	100.00%	161	WP_001081550.1
Salmonella enterica subsp. enterica serovar Derby	333	1	3e-115	100.00%	161	WP_001081550.1
Salmonella enterica subsp. enterica serovar Derby	333	1	3e-115	100.00%	161	WP_001081550.1
[truncated: 6,581 more rows]

## Sheet: Tge2
Description	Score	Query cover	E value	Per. Ident	Acc. Len	Accession
Salmonella enterica subsp. enterica serovar Typhi str. UJ308A	328	1	2e-113	100.00%	158	WP_000330965.1
Salmonella enterica subsp. enterica serovar Typhi str. UJ816A	328	1	2e-113	100.00%	158	WP_000330965.1
Salmonella enterica subsp. enterica serovar Typhi str. CR0063	328	1	2e-113	100.00%	158	WP_000330965.1
Salmonella	328	1	2e-113	100.00%	156	WP_000528840.1
Salmonella enterica	328	1	2e-113	100.00%	159	WP_000292512.1
Salmonella enterica subsp. enterica	327	1	5e-113	99.36%	156	EAC0930473.1
Salmonella enterica subsp. enterica serovar Typhi str. CT18	327	1	6e-113	99.36%	156	HAD6247308.1
Salmonella enterica subsp. enterica serovar Typhi str. CT18	326	1	1e-112	99.36%	156	HAD4778333.1
Salmonella enterica subsp. enterica serovar Typhi	326	1	1e-112	99.36%	156	ECM8084824.1
Salmonella enterica	326	1	1e-112	99.36%	156	HCI7082377.1
Salmonella enterica	325	1	2e-112	99.36%	156	EAV1871454.1
Salmonella enterica subsp. enterica serovar Mississippi str. 2010K-1406	325	1	2e-112	99.36%	156	WP_000501514.1
Salmonella enterica subsp. enterica serovar Mississippi	325	1	2e-112	99.36%	156	WP_000501514.1
Salmonella enterica	325	1	2e-112	99.36%	156	WP_000501514.1
Salmonella enterica	325	1	2e-112	99.36%	156	WP_000501514.1
Salmonella enterica	325	1	2e-112	99.36%	156	WP_000501514.1
Salmonella enterica	325	1	2e-112	99.36%	156	WP_000501514.1
Salmonella enterica	325	1	2e-112	99.36%	156	WP_000501514.1
Salmonella enterica	325	1	2e-112	99.36%	156	WP_000501514.1
Salmonella enterica	325	1	2e-112	99.36%	156	WP_000501514.1
Salmonella enterica	325	1	2e-112	99.36%	156	WP_000501514.1
Salmonella enterica subsp. enterica serovar Mississippi	325	1	2e-112	99.36%	156	WP_000501514.1
Salmonella enterica	325	1	2e-112	99.36%	156	WP_000501514.1
Salmonella enterica subsp. enterica serovar Mississippi	325	1	2e-112	99.36%	156	WP_000501514.1
Salmonella enterica subsp. enterica serovar Typhi	325	1	3e-112	99.36%	156	CFY87855.1
Salmonella enterica subsp. enterica serovar Tennessee str. 4535	325	1	4e-112	98.72%	156	WP_000528839.1
Salmonella enterica subsp. enterica serovar Paratyphi B str. SARA62	325	1	4e-112	98.72%	156	WP_000528839.1
Salmonella enterica subsp. enterica serovar Senftenberg str. 604314	325	1	4e-112	98.72%	156	WP_000528839.1
Salmonella enterica subsp. enterica serovar Paratyphi B str. ATCC BAA-1585	325	1	4e-112	98.72%	156	WP_000528839.1
Salmonella enterica subsp. enterica serovar Senftenberg str. 423984-2	325	1	4e-112	98.72%	156	WP_000528839.1
Salmonella enterica subsp. enterica serovar Senftenberg str. 316235162	325	1	4e-112	98.72%	156	WP_000528839.1
Salmonella enterica subsp. enterica serovar Tennessee str. CDC07-0191	325	1	4e-112	98.72%	156	WP_000528839.1
Salmonella enterica subsp. enterica serovar Tennessee str. 3133	325	1	4e-112	98.72%	156	WP_000528839.1
Salmonella enterica subsp. enterica serovar Tennessee str. PBO2007	325	1	4e-112	98.72%	156	WP_000528839.1
Salmonella enterica subsp. enterica serovar Senftenberg str. 361154004	325	1	4e-112	98.72%	156	WP_000528839.1
Salmonella enterica subsp. enterica serovar Senftenberg str. 423984-1	325	1	4e-112	98.72%	156	WP_000528839.1
Salmonella enterica subsp. enterica serovar Senftenberg str. NC_MB012510-0038	325	1	4e-112	98.72%	156	WP_000528839.1
Salmonella enterica subsp. enterica serovar Senftenberg str. SS209	325	1	4e-112	98.72%	156	WP_000528839.1
Salmonella enterica	325	1	4e-112	98.72%	156	WP_000528839.1
Salmonella enterica subsp. enterica serovar Senftenberg	325	1	4e-112	98.72%	156	WP_000528839.1
Salmonella enterica subsp. enterica serovar Kentucky	325	1	4e-112	98.72%	156	WP_000528839.1
Salmonella enterica subsp. enterica serovar Senftenberg	325	1	4e-112	98.72%	156	WP_000528839.1
Salmonella enterica subsp. enterica serovar Kentucky	325	1	4e-112	98.72%	156	WP_000528839.1
Salmonella enterica subsp. enterica serovar Tennessee str. TXSC_TXSC08-19	325	1	4e-112	98.72%	156	WP_000528839.1
Salmonella enterica subsp. enterica serovar Tennessee	325	1	4e-112	98.72%	156	WP_000528839.1
Salmonella enterica subsp. enterica	325	1	4e-112	98.72%	156	WP_000528839.1
Salmonella enterica subsp. enterica serovar Tennessee	325	1	4e-112	98.72%	156	WP_000528839.1
Salmonella enterica subsp. enterica serovar Tennessee	325	1	4e-112	98.72%	156	WP_000528839.1
Salmonella enterica subsp. enterica serovar Tennessee	325	1	4e-112	98.72%	156	WP_000528839.1
Salmonella enterica	325	1	4e-112	98.72%	156	WP_000528839.1
Salmonella enterica subsp. enterica serovar Senftenberg str. 361154004	325	1	4e-112	98.72%	156	WP_000528839.1
Salmonella enterica subsp. enterica serovar Senftenberg	325	1	4e-112	98.72%	156	WP_000528839.1
Salmonella enterica subsp. enterica serovar Senftenberg	325	1	4e-112	98.72%	156	WP_000528839.1
Salmonella enterica subsp. enterica serovar Typhimurium	325	1	4e-112	98.72%	156	WP_000528839.1
Salmonella enterica subsp. enterica serovar Senftenberg	325	1	4e-112	98.72%	156	WP_000528839.1
Salmonella enterica subsp. enterica serovar Tennessee	325	1	4e-112	98.72%	156	WP_000528839.1
Salmonella enterica subsp. enterica serovar Montevideo	325	1	4e-112	98.72%	156	WP_000528839.1
Salmonella sp. SSDFZ54	325	1	4e-112	98.72%	156	WP_000528839.1
Salmonella enterica subsp. enterica serovar Senftenberg	325	1	4e-112	98.72%	156	WP_000528839.1
Salmonella enterica subsp. enterica serovar Senftenberg	325	1	4e-112	98.72%	156	WP_000528839.1
Salmonella enterica subsp. enterica serovar Senftenberg	325	1	4e-112	98.72%	156	WP_000528839.1
Salmonella enterica subsp. enterica serovar Dessau	325	1	4e-112	98.72%	156	WP_000528839.1
Salmonella enterica subsp. enterica serovar Senftenberg	325	1	4e-112	98.72%	156	WP_000528839.1
Salmonella enterica subsp. enterica serovar Dessau	325	1	4e-112	98.72%	156	WP_000528839.1
Salmonella enterica subsp. enterica serovar Senftenberg	325	1	4e-112	98.72%	156	WP_000528839.1
Salmonella enterica subsp. enterica serovar Senftenberg	325	1	4e-112	98.72%	156	WP_000528839.1
Salmonella enterica subsp. enterica serovar Senftenberg	325	1	4e-112	98.72%	156	WP_000528839.1
Salmonella enterica subsp. enterica serovar Tennessee	325	1	4e-112	98.72%	156	WP_000528839.1
Salmonella enterica subsp. enterica serovar Dessau	325	1	4e-112	98.72%	156	WP_000528839.1
Salmonella enterica subsp. enterica serovar Kentucky	325	1	4e-112	98.72%	156	WP_000528839.1
Salmonella enterica subsp. enterica serovar Kentucky	325	1	4e-112	98.72%	156	WP_000528839.1
Salmonella enterica	325	1	4e-112	98.72%	156	WP_000528839.1
Salmonella enterica	325	1	4e-112	98.72%	156	WP_000528839.1
Salmonella enterica	325	1	4e-112	98.72%	156	WP_000528839.1
Salmonella enterica	325	1	4e-112	98.72%	156	WP_000528839.1
Salmonella enterica	325	1	4e-112	98.72%	156	WP_000528839.1
Salmonella enterica	325	1	4e-112	98.72%	156	WP_000528839.1
Salmonella enterica	325	1	4e-112	98.72%	156	WP_000528839.1
Salmonella enterica	325	1	4e-112	98.72%	156	WP_000528839.1
Salmonella enterica	325	1	4e-112	98.72%	156	WP_000528839.1
Salmonella enterica	325	1	4e-112	98.72%	156	WP_000528839.1
Salmonella sp. 32010201201800099SM	325	1	4e-112	98.72%	156	WP_000528839.1
Salmonella enterica	325	1	4e-112	98.72%	156	WP_000528839.1
Salmonella enterica	325	1	4e-112	98.72%	156	WP_000528839.1
Salmonella enterica	325	1	4e-112	98.72%	156	WP_000528839.1
Salmonella enterica	325	1	4e-112	98.72%	156	WP_000528839.1
Salmonella enterica	325	1	4e-112	98.72%	156	WP_000528839.1
Salmonella enterica	325	1	4e-112	98.72%	156	WP_000528839.1
Salmonella enterica subsp. enterica serovar Kentucky	325	1	4e-112	98.72%	156	WP_000528839.1
Salmonella enterica subsp. enterica serovar Kentucky	325	1	4e-112	98.72%	156	WP_000528839.1
Salmonella enterica subsp. enterica serovar Kentucky	325	1	4e-112	98.72%	156	WP_000528839.1
Salmonella enterica subsp. enterica serovar Senftenberg	325	1	4e-112	98.72%	156	WP_000528839.1
Salmonella enterica	325	1	4e-112	98.72%	156	WP_000528839.1
Salmonella enterica	325	1	4e-112	98.72%	156	WP_000528839.1
Salmonella enterica	325	1	4e-112	98.72%	156	WP_000528839.1
Salmonella enterica	325	1	4e-112	98.72%	156	WP_000528839.1
Salmonella enterica	325	1	4e-112	98.72%	156	WP_000528839.1
Salmonella enterica	325	1	4e-112	98.72%	156	WP_000528839.1
Salmonella enterica	325	1	4e-112	98.72%	156	WP_000528839.1
Salmonella enterica subsp. enterica serovar Senftenberg	325	1	4e-112	98.72%	156	WP_000528839.1
Salmonella enterica subsp. enterica serovar Senftenberg	325	1	4e-112	98.72%	156	WP_000528839.1
Salmonella enterica subsp. enterica serovar Senftenberg	325	1	4e-112	98.72%	156	WP_000528839.1
Salmonella enterica subsp. enterica serovar Senftenberg	325	1	4e-112	98.72%	156	WP_000528839.1
Salmonella enterica subsp. enterica serovar Senftenberg	325	1	4e-112	98.72%	156	WP_000528839.1
Salmonella enterica subsp. enterica serovar Senftenberg	325	1	4e-112	98.72%	156	WP_000528839.1
Salmonella enterica subsp. enterica serovar Senftenberg	325	1	4e-112	98.72%	156	WP_000528839.1
Salmonella enterica subsp. enterica serovar Senftenberg	325	1	4e-112	98.72%	156	WP_000528839.1
Salmonella enterica subsp. enterica serovar Senftenberg	325	1	4e-112	98.72%	156	WP_000528839.1
Salmonella enterica subsp. enterica serovar Senftenberg	325	1	4e-112	98.72%	156	WP_000528839.1
Salmonella enterica subsp. enterica serovar Senftenberg	325	1	4e-112	98.72%	156	WP_000528839.1
Salmonella enterica subsp. enterica serovar Senftenberg	325	1	4e-112	98.72%	156	WP_000528839.1
Salmonella enterica subsp. enterica serovar Senftenberg	325	1	4e-112	98.72%	156	WP_000528839.1
Salmonella enterica subsp. enterica serovar Senftenberg	325	1	4e-112	98.72%	156	WP_000528839.1
Salmonella enterica subsp. enterica serovar Senftenberg	325	1	4e-112	98.72%	156	WP_000528839.1
Salmonella enterica subsp. enterica serovar Tennessee	325	1	4e-112	98.72%	156	WP_000528839.1
Salmonella enterica subsp. enterica serovar Tennessee	325	1	4e-112	98.72%	156	WP_000528839.1
Salmonella enterica subsp. enterica serovar Tennessee	325	1	4e-112	98.72%	156	WP_000528839.1
Salmonella enterica subsp. enterica serovar Senftenberg	325	1	4e-112	98.72%	156	WP_000528839.1
Salmonella enterica subsp. enterica serovar Senftenberg	325	1	4e-112	98.72%	156	WP_000528839.1
Salmonella enterica subsp. enterica serovar Senftenberg	325	1	4e-112	98.72%	156	WP_000528839.1
Salmonella enterica subsp. enterica serovar Senftenberg	325	1	4e-112	98.72%	156	WP_000528839.1
Salmonella enterica subsp. enterica serovar Senftenberg	325	1	4e-112	98.72%	156	WP_000528839.1
Salmonella enterica subsp. enterica serovar Senftenberg	325	1	4e-112	98.72%	156	WP_000528839.1
Salmonella enterica subsp. enterica serovar Senftenberg	325	1	4e-112	98.72%	156	WP_000528839.1
Salmonella enterica subsp. enterica serovar Tennessee	325	1	4e-112	98.72%	156	WP_000528839.1
Salmonella enterica subsp. enterica serovar Tennessee	325	1	4e-112	98.72%	156	WP_000528839.1
Salmonella enterica subsp. enterica serovar Tennessee	325	1	4e-112	98.72%	156	WP_000528839.1
Salmonella enterica subsp. enterica serovar Tennessee	325	1	4e-112	98.72%	156	WP_000528839.1
Salmonella enterica subsp. enterica serovar Tennessee	325	1	4e-112	98.72%	156	WP_000528839.1
Salmonella enterica subsp. enterica serovar Tennessee	325	1	4e-112	98.72%	156	WP_000528839.1
Salmonella enterica subsp. enterica serovar Tennessee	325	1	4e-112	98.72%	156	WP_000528839.1
Salmonella enterica subsp. enterica serovar Tennessee	325	1	4e-112	98.72%	156	WP_000528839.1
Salmonella enterica subsp. enterica serovar Tennessee str. 2691	325	1	4e-112	98.72%	156	WP_000528839.1
Salmonella enterica subsp. enterica serovar Tennessee	325	1	4e-112	98.72%	156	WP_000528839.1
Salmonella enterica subsp. enterica serovar Tennessee	325	1	4e-112	98.72%	156	WP_000528839.1
Salmonella enterica subsp. enterica serovar Tennessee	325	1	4e-112	98.72%	156	WP_000528839.1
Salmonella enterica subsp. enterica serovar Tennessee	325	1	4e-112	98.72%	156	WP_000528839.1
Salmonella enterica subsp. enterica serovar Tennessee	325	1	4e-112	98.72%	156	WP_000528839.1
Salmonella enterica subsp. enterica serovar Tennessee	325	1	4e-112	98.72%	156	WP_000528839.1
Salmonella enterica subsp. enterica serovar Tennessee	325	1	4e-112	98.72%	156	WP_000528839.1
Salmonella enterica subsp. enterica serovar Tennessee	325	1	4e-112	98.72%	156	WP_000528839.1
Salmonella enterica subsp. enterica serovar Tennessee	325	1	4e-112	98.72%	156	WP_000528839.1
Salmonella enterica subsp. enterica serovar Tennessee	325	1	4e-112	98.72%	156	WP_000528839.1
Salmonella enterica subsp. enterica serovar Tennessee	325	1	4e-112	98.72%	156	WP_000528839.1
Salmonella enterica subsp. enterica serovar Tennessee	325	1	4e-112	98.72%	156	WP_000528839.1
Salmonella enterica subsp. enterica serovar Tennessee	325	1	4e-112	98.72%	156	WP_000528839.1
Salmonella enterica subsp. enterica serovar Tennessee	325	1	4e-112	98.72%	156	WP_000528839.1
Salmonella enterica subsp. enterica serovar Tennessee	325	1	4e-112	98.72%	156	WP_000528839.1
Salmonella enterica subsp. enterica serovar Tennessee	325	1	4e-112	98.72%	156	WP_000528839.1
Salmonella enterica subsp. enterica serovar Tennessee	325	1	4e-112	98.72%	156	WP_000528839.1
Salmonella enterica subsp. enterica serovar Tennessee	325	1	4e-112	98.72%	156	WP_000528839.1
Salmonella enterica subsp. enterica serovar Tennessee	325	1	4e-112	98.72%	156	WP_000528839.1
Salmonella enterica subsp. enterica serovar Tennessee	325	1	4e-112	98.72%	156	WP_000528839.1
Salmonella enterica subsp. enterica serovar Tennessee	325	1	4e-112	98.72%	156	WP_000528839.1
Salmonella enterica subsp. enterica serovar Tennessee	325	1	4e-112	98.72%	156	WP_000528839.1
Salmonella enterica subsp. enterica serovar Tennessee	325	1	4e-112	98.72%	156	WP_000528839.1
Salmonella enterica subsp. enterica serovar Tennessee	325	1	4e-112	98.72%	156	WP_000528839.1
Salmonella enterica subsp. enterica serovar Tennessee	325	1	4e-112	98.72%	156	WP_000528839.1
Salmonella enterica subsp. enterica serovar Tennessee	325	1	4e-112	98.72%	156	WP_000528839.1
Salmonella enterica subsp. enterica serovar Tennessee	325	1	4e-112	98.72%	156	WP_000528839.1
Salmonella enterica subsp. enterica serovar Tennessee	325	1	4e-112	98.72%	156	WP_000528839.1
Salmonella enterica subsp. enterica serovar Tennessee	325	1	4e-112	98.72%	156	WP_000528839.1
Salmonella enterica subsp. enterica serovar Tennessee	325	1	4e-112	98.72%	156	WP_000528839.1
Salmonella enterica subsp. enterica serovar Tennessee	325	1	4e-112	98.72%	156	WP_000528839.1
Salmonella enterica subsp. enterica serovar Tennessee	325	1	4e-112	98.72%	156	WP_000528839.1
Salmonella enterica subsp. enterica serovar Tennessee	325	1	4e-112	98.72%	156	WP_000528839.1
Salmonella enterica subsp. enterica serovar Tennessee	325	1	4e-112	98.72%	156	WP_000528839.1
Salmonella enterica subsp. enterica serovar Tennessee	325	1	4e-112	98.72%	156	WP_000528839.1
Salmonella enterica subsp. enterica serovar Tennessee	325	1	4e-112	98.72%	156	WP_000528839.1
Salmonella enterica subsp. enterica serovar Tennessee	325	1	4e-112	98.72%	156	WP_000528839.1
Salmonella enterica subsp. enterica serovar Tennessee	325	1	4e-112	98.72%	156	WP_000528839.1
Salmonella enterica subsp. enterica serovar Tennessee	325	1	4e-112	98.72%	156	WP_000528839.1
Salmonella enterica subsp. enterica serovar Tennessee	325	1	4e-112	98.72%	156	WP_000528839.1
Salmonella enterica subsp. enterica serovar Tennessee	325	1	4e-112	98.72%	156	WP_000528839.1
Salmonella enterica subsp. enterica serovar Tennessee	325	1	4e-112	98.72%	156	WP_000528839.1
Salmonella enterica subsp. enterica serovar Tennessee	325	1	4e-112	98.72%	156	WP_000528839.1
Salmonella enterica subsp. enterica serovar Tennessee	325	1	4e-112	98.72%	156	WP_000528839.1
Salmonella enterica subsp. enterica serovar Tennessee	325	1	4e-112	98.72%	156	WP_000528839.1
Salmonella enterica subsp. enterica serovar Tennessee	325	1	4e-112	98.72%	156	WP_000528839.1
Salmonella enterica subsp. enterica serovar Tennessee	325	1	4e-112	98.72%	156	WP_000528839.1
Salmonella enterica subsp. enterica serovar Tennessee	325	1	4e-112	98.72%	156	WP_000528839.1
Salmonella enterica subsp. enterica serovar Senftenberg	325	1	4e-112	98.72%	156	WP_000528839.1
Salmonella enterica subsp. enterica serovar Senftenberg	325	1	4e-112	98.72%	156	WP_000528839.1
Salmonella enterica subsp. enterica serovar Senftenberg	325	1	4e-112	98.72%	156	WP_000528839.1
Salmonella enterica subsp. enterica serovar Gera	325	1	4e-112	98.72%	156	WP_000528839.1
Salmonella enterica	325	1	4e-112	98.72%	156	WP_000528839.1
Salmonella enterica subsp. enterica serovar Senftenberg	325	1	4e-112	98.72%	156	WP_000528839.1
Salmonella enterica subsp. enterica serovar Havana	325	1	4e-112	98.72%	156	WP_000528839.1
Salmonella enterica subsp. enterica serovar Senftenberg	325	1	4e-112	98.72%	156	WP_000528839.1
Salmonella enterica subsp. enterica serovar Wilhelmsburg	325	1	4e-112	98.72%	156	WP_000528839.1
Salmonella enterica subsp. enterica serovar Kentucky	325	1	4e-112	98.72%	156	WP_000528839.1
Salmonella enterica subsp. enterica serovar Havana	325	1	4e-112	98.72%	156	WP_000528839.1
Salmonella enterica	325	1	4e-112	98.72%	156	WP_000528839.1
Salmonella enterica	325	1	4e-112	98.72%	156	WP_000528839.1
Salmonella enterica	325	1	4e-112	98.72%	156	WP_000528839.1
Salmonella enterica	325	1	4e-112	98.72%	156	WP_000528839.1
Salmonella enterica	325	1	4e-112	98.72%	156	WP_000528839.1
Salmonella enterica	325	1	4e-112	98.72%	156	WP_000528839.1
Salmonella enterica	325	1	4e-112	98.72%	156	WP_000528839.1
Salmonella enterica	325	1	4e-112	98.72%	156	WP_000528839.1
Salmonella enterica	325	1	4e-112	98.72%	156	WP_000528839.1
Salmonella enterica	325	1	4e-112	98.72%	156	WP_000528839.1
Salmonella enterica subsp. enterica serovar Havana	325	1	4e-112	98.72%	156	WP_000528839.1
Salmonella enterica subsp. enterica serovar Senftenberg	325	1	4e-112	98.72%	156	WP_000528839.1
Salmonella enterica subsp. enterica serovar Newport	325	1	4e-112	98.72%	156	WP_000528839.1
Salmonella enterica subsp. enterica serovar Senftenberg	325	1	4e-112	98.72%	156	WP_000528839.1
Salmonella enterica subsp. enterica serovar Senftenberg	325	1	4e-112	98.72%	156	WP_000528839.1
Salmonella enterica	325	1	4e-112	98.72%	156	WP_000528839.1
Salmonella enterica subsp. enterica serovar Tennessee	325	1	4e-112	98.72%	156	WP_000528839.1
Salmonella enterica	325	1	4e-112	98.72%	156	WP_000528839.1
Salmonella enterica	325	1	4e-112	98.72%	156	WP_000528839.1
Salmonella enterica	325	1	4e-112	98.72%	156	WP_000528839.1
Salmonella enterica	325	1	4e-112	98.72%	156	WP_000528839.1
Salmonella enterica	325	1	4e-112	98.72%	156	WP_000528839.1
Salmonella enterica	325	1	4e-112	98.72%	156	WP_000528839.1
Salmonella enterica	325	1	4e-112	98.72%	156	WP_000528839.1
Salmonella enterica subsp. enterica serovar Senftenberg	325	1	4e-112	98.72%	156	WP_000528839.1
Salmonella enterica	325	1	4e-112	98.72%	156	WP_000528839.1
Salmonella enterica subsp. enterica serovar Kentucky	325	1	4e-112	98.72%	156	WP_000528839.1
Salmonella enterica subsp. enterica serovar Kentucky	325	1	4e-112	98.72%	156	WP_000528839.1
Salmonella enterica subsp. enterica serovar Kentucky	325	1	4e-112	98.72%	156	WP_000528839.1
Salmonella enterica subsp. enterica serovar Kentucky	325	1	4e-112	98.72%	156	WP_000528839.1
Salmonella enterica subsp. enterica serovar Senftenberg	325	1	4e-112	98.72%	156	WP_000528839.1
Salmonella enterica subsp. enterica serovar Senftenberg	325	1	4e-112	98.72%	156	WP_000528839.1
Salmonella enterica subsp. enterica serovar Senftenberg	325	1	4e-112	98.72%	156	WP_000528839.1
Salmonella enterica subsp. enterica serovar Senftenberg	325	1	4e-112	98.72%	156	WP_000528839.1
Salmonella enterica subsp. enterica serovar Senftenberg	325	1	4e-112	98.72%	156	WP_000528839.1
Salmonella enterica subsp. enterica serovar Senftenberg	325	1	4e-112	98.72%	156	WP_000528839.1
Salmonella enterica subsp. enterica serovar Senftenberg	325	1	4e-112	98.72%	156	WP_000528839.1
Salmonella enterica subsp. enterica serovar Senftenberg	325	1	4e-112	98.72%	156	WP_000528839.1
Salmonella enterica subsp. enterica serovar Tennessee	325	1	4e-112	98.72%	156	WP_000528839.1
Salmonella enterica subsp. enterica serovar Senftenberg	325	1	4e-112	98.72%	156	WP_000528839.1
Salmonella enterica subsp. enterica serovar Senftenberg	325	1	4e-112	98.72%	156	WP_000528839.1
Salmonella enterica subsp. enterica serovar Senftenberg	325	1	4e-112	98.72%	156	WP_000528839.1
Salmonella enterica subsp. enterica serovar Senftenberg	325	1	4e-112	98.72%	156	WP_000528839.1
Salmonella enterica subsp. enterica serovar Senftenberg	325	1	4e-112	98.72%	156	WP_000528839.1
Salmonella enterica subsp. enterica serovar Senftenberg	325	1	4e-112	98.72%	156	WP_000528839.1
Salmonella enterica	324	1	1e-111	98.72%	156	ECP8235891.1
Salmonella enterica	323	1	2e-111	98.72%	156	EIQ4038171.1
Salmonella enterica	323	1	2e-111	98.08%	156	MBH0711486.1
Salmonella enterica	323	1	2e-111	98.72%	156	EJB6920763.1
Salmonella enterica subsp. enterica serovar Apapa str. SA20060561	323	1	2e-111	98.08%	156	WP_076932525.1
Salmonella enterica subsp. enterica serovar Senftenberg	323	1	2e-111	98.08%	156	EBN0016710.1
Salmonella enterica	323	1	2e-111	98.08%	156	EGF3289102.1
Salmonella enterica subsp. enterica	323	1	2e-111	98.08%	156	EAA3719429.1
Salmonella enterica subsp. enterica serovar Thompson	323	1	2e-111	98.08%	156	EBV7178295.1
Salmonella enterica	323	1	2e-111	98.72%	156	EEO8304851.1
Salmonella enterica subsp. enterica serovar Waycross	323	1	3e-111	98.72%	156	WP_088759114.1
Salmonella enterica subsp. enterica	323	1	3e-111	98.72%	156	EAC0474848.1
Salmonella enterica	322	1	3e-111	98.72%	156	EAU5040084.1
Salmonella enterica	322	1	4e-111	98.08%	156	EAO4338078.1
Salmonella enterica	322	1	4e-111	98.08%	156	EAO2755547.1
Salmonella enterica subsp. enterica serovar Bredeney	322	1	4e-111	98.08%	156	HCB4957943.1
Salmonella enterica	322	1	4e-111	98.08%	156	ECD9513001.1
Salmonella enterica subsp. enterica serovar Montevideo str. SARB31	322	1	5e-111	98.08%	156	WP_000501512.1
Salmonella enterica subsp. enterica serovar Give str. 564	322	1	5e-111	98.08%	156	WP_000501512.1
Salmonella enterica subsp. enterica serovar Eastbourne str. CFSAN001084	322	1	5e-111	98.08%	156	WP_000501512.1
Salmonella enterica subsp. enterica serovar Poona str. 2010K-2244	322	1	5e-111	98.08%	156	WP_000501512.1
Salmonella enterica subsp. enterica serovar Enteritidis str. 3402	322	1	5e-111	98.08%	156	WP_000501512.1
Salmonella enterica	322	1	5e-111	98.08%	156	WP_000501512.1
Salmonella enterica	322	1	5e-111	98.08%	156	WP_000501512.1
Salmonella enterica	322	1	5e-111	98.08%	156	WP_000501512.1
Salmonella enterica	322	1	5e-111	98.08%	156	WP_000501512.1
Salmonella enterica	322	1	5e-111	98.08%	156	WP_000501512.1
Salmonella enterica	322	1	5e-111	98.08%	156	WP_000501512.1
Salmonella enterica	322	1	5e-111	98.08%	156	WP_000501512.1
Salmonella enterica	322	1	5e-111	98.08%	156	WP_000501512.1
Salmonella enterica	322	1	5e-111	98.08%	156	WP_000501512.1
Salmonella enterica	322	1	5e-111	98.08%	156	WP_000501512.1
Salmonella enterica subsp. enterica serovar Montevideo str. CDC 07-0954	322	1	5e-111	98.08%	156	WP_000501512.1
Salmonella enterica subsp. enterica serovar Montevideo str. CDC 2011K-1674	322	1	5e-111	98.08%	156	WP_000501512.1
Salmonella enterica subsp. enterica serovar Give	322	1	5e-111	98.08%	156	WP_000501512.1
Salmonella enterica subsp. enterica serovar Mbandaka str. ATCC 51958	322	1	5e-111	98.08%	156	WP_000501512.1
Salmonella enterica subsp. enterica serovar Poona str. ATCC BAA-1673	322	1	5e-111	98.08%	156	WP_000501512.1
Salmonella enterica subsp. enterica serovar Rubislaw str. ATCC 10717	322	1	5e-111	98.08%	156	WP_000501512.1
Salmonella enterica subsp. enterica serovar Quebec str. S-1267	322	1	5e-111	98.08%	156	WP_000501512.1
Salmonella enterica	322	1	5e-111	98.08%	156	WP_000501512.1
Salmonella enterica subsp. enterica serovar Gaminara str. SA20063285	322	1	5e-111	98.08%	156	WP_000501512.1
Salmonella enterica	322	1	5e-111	98.08%	156	WP_000501512.1
Salmonella enterica subsp. enterica serovar Montevideo str. 42N	322	1	5e-111	98.08%	156	WP_000501512.1
Salmonella enterica	322	1	5e-111	98.08%	156	WP_000501512.1
Salmonella enterica	322	1	5e-111	98.08%	156	WP_000501512.1
Salmonella enterica subsp. enterica serovar Eastbourne	322	1	5e-111	98.08%	156	WP_000501512.1
Salmonella enterica subsp. enterica	322	1	5e-111	98.08%	156	WP_000501512.1
Salmonella enterica subsp. enterica serovar Reading	322	1	5e-111	98.08%	156	WP_000501512.1
Salmonella enterica subsp. enterica serovar Reading	322	1	5e-111	98.08%	156	WP_000501512.1
Salmonella enterica subsp. enterica serovar Reading	322	1	5e-111	98.08%	156	WP_000501512.1
Salmonella enterica subsp. enterica serovar Reading	322	1	5e-111	98.08%	156	WP_000501512.1
Salmonella enterica	322	1	5e-111	98.08%	156	WP_000501512.1
Salmonella enterica	322	1	5e-111	98.08%	156	WP_000501512.1
Salmonella enterica	322	1	5e-111	98.08%	156	WP_000501512.1
Salmonella enterica subsp. enterica serovar Mississippi	322	1	5e-111	98.08%	156	WP_000501512.1
Salmonella enterica subsp. enterica serovar Mississippi	322	1	5e-111	98.08%	156	WP_000501512.1
Salmonella enterica subsp. enterica serovar Mississippi	322	1	5e-111	98.08%	156	WP_000501512.1
Salmonella enterica subsp. enterica serovar Mississippi	322	1	5e-111	98.08%	156	WP_000501512.1
Salmonella enterica subsp. enterica serovar Mississippi	322	1	5e-111	98.08%	156	WP_000501512.1
Salmonella enterica subsp. enterica	322	1	5e-111	98.08%	156	WP_000501512.1
Salmonella enterica subsp. enterica	322	1	5e-111	98.08%	156	WP_000501512.1
Salmonella enterica subsp. enterica serovar Montevideo	322	1	5e-111	98.08%	156	WP_000501512.1
Salmonella enterica subsp. enterica serovar Gaminara	322	1	5e-111	98.08%	156	WP_000501512.1
Salmonella enterica subsp. enterica serovar Montevideo	322	1	5e-111	98.08%	156	WP_000501512.1
Salmonella enterica subsp. enterica serovar Montevideo	322	1	5e-111	98.08%	156	WP_000501512.1
Salmonella enterica subsp. enterica serovar Montevideo	322	1	5e-111	98.08%	156	WP_000501512.1
Salmonella enterica subsp. enterica serovar Reading	322	1	5e-111	98.08%	156	WP_000501512.1
Salmonella enterica subsp. enterica serovar Reading	322	1	5e-111	98.08%	156	WP_000501512.1
Salmonella enterica subsp. enterica serovar Reading	322	1	5e-111	98.08%	156	WP_000501512.1
Salmonella enterica subsp. enterica serovar Reading	322	1	5e-111	98.08%	156	WP_000501512.1
Salmonella enterica subsp. enterica serovar Reading	322	1	5e-111	98.08%	156	WP_000501512.1
Salmonella enterica subsp. enterica serovar Reading	322	1	5e-111	98.08%	156	WP_000501512.1
Salmonella enterica subsp. enterica serovar Reading	322	1	5e-111	98.08%	156	WP_000501512.1
Salmonella enterica subsp. enterica serovar Reading	322	1	5e-111	98.08%	156	WP_000501512.1
Salmonella enterica subsp. enterica serovar Carmel	322	1	5e-111	98.08%	156	WP_000501512.1
Salmonella enterica	322	1	5e-111	98.08%	156	WP_000501512.1
Salmonella enterica subsp. enterica serovar Dublin	322	1	5e-111	98.08%	156	WP_000501512.1
Salmonella enterica	322	1	5e-111	98.08%	156	WP_000501512.1
Salmonella enterica subsp. enterica serovar Reading	322	1	5e-111	98.08%	156	WP_000501512.1
Salmonella enterica subsp. enterica serovar Reading	322	1	5e-111	98.08%	156	WP_000501512.1
Salmonella enterica	322	1	5e-111	98.08%	156	WP_000501512.1
Salmonella enterica	322	1	5e-111	98.08%	156	WP_000501512.1
Salmonella enterica	322	1	5e-111	98.08%	156	WP_000501512.1
Salmonella enterica	322	1	5e-111	98.08%	156	WP_000501512.1
Salmonella enterica	322	1	5e-111	98.08%	156	WP_000501512.1
Salmonella enterica subsp. enterica serovar Miami	322	1	5e-111	98.08%	156	WP_000501512.1
Salmonella enterica subsp. enterica serovar Brisbane	322	1	5e-111	98.08%	156	WP_000501512.1
Salmonella enterica subsp. enterica serovar Mississippi	322	1	5e-111	98.08%	156	WP_000501512.1
Salmonella enterica subsp. enterica serovar Poona	322	1	5e-111	98.08%	156	WP_000501512.1
Salmonella enterica subsp. enterica serovar Montevideo	322	1	5e-111	98.08%	156	WP_000501512.1
Salmonella enterica subsp. enterica serovar Montevideo	322	1	5e-111	98.08%	156	WP_000501512.1
Salmonella enterica subsp. enterica serovar Poona	322	1	5e-111	98.08%	156	WP_000501512.1
Salmonella enterica	322	1	5e-111	98.08%	156	WP_000501512.1
Salmonella enterica subsp. enterica serovar Muenster	322	1	5e-111	98.08%	156	WP_000501512.1
Salmonella enterica subsp. enterica serovar Bredeney	322	1	5e-111	98.08%	156	WP_000501512.1
Salmonella enterica subsp. enterica serovar Elizabethville	322	1	5e-111	98.08%	156	WP_000501512.1
Salmonella enterica subsp. enterica serovar Bredeney	322	1	5e-111	98.08%	156	WP_000501512.1
Salmonella enterica subsp. enterica serovar Muenster	322	1	5e-111	98.08%	156	WP_000501512.1
Salmonella enterica subsp. enterica serovar Chandans	322	1	5e-111	98.08%	156	WP_000501512.1
Salmonella enterica subsp. enterica serovar Reading	322	1	5e-111	98.08%	156	WP_000501512.1
Salmonella enterica subsp. enterica serovar Gaminara	322	1	5e-111	98.08%	156	WP_000501512.1
Salmonella enterica subsp. enterica serovar Gaminara	322	1	5e-111	98.08%	156	WP_000501512.1
Salmonella enterica	322	1	5e-111	98.08%	156	WP_000501512.1
Salmonella enterica	322	1	5e-111	98.08%	156	WP_000501512.1
Salmonella enterica	322	1	5e-111	98.08%	156	WP_000501512.1
Salmonella enterica	322	1	5e-111	98.08%	156	WP_000501512.1
Salmonella enterica	322	1	5e-111	98.08%	156	WP_000501512.1
Salmonella enterica	322	1	5e-111	98.08%	156	WP_000501512.1
Salmonella enterica	322	1	5e-111	98.08%	156	WP_000501512.1
Salmonella enterica	322	1	5e-111	98.08%	156	WP_000501512.1
Salmonella enterica	322	1	5e-111	98.08%	156	WP_000501512.1
Salmonella enterica	322	1	5e-111	98.08%	156	WP_000501512.1
Salmonella enterica	322	1	5e-111	98.08%	156	WP_000501512.1
Salmonella enterica	322	1	5e-111	98.08%	156	WP_000501512.1
Salmonella enterica subsp. enterica serovar Eastbourne	322	1	5e-111	98.08%	156	WP_000501512.1
Salmonella enterica subsp. enterica serovar Eastbourne	322	1	5e-111	98.08%	156	WP_000501512.1
Salmonella enterica subsp. enterica serovar Eastbourne	322	1	5e-111	98.08%	156	WP_000501512.1
Salmonella enterica subsp. enterica serovar Grumpensis	322	1	5e-111	98.08%	156	WP_000501512.1
Salmonella enterica subsp. enterica serovar Grumpensis	322	1	5e-111	98.08%	156	WP_000501512.1
Salmonella enterica subsp. enterica serovar Chester	322	1	5e-111	98.08%	156	WP_000501512.1
Salmonella enterica subsp. enterica serovar Bredeney	322	1	5e-111	98.08%	156	WP_000501512.1
Salmonella enterica	322	1	5e-111	98.08%	156	WP_000501512.1
Salmonella enterica subsp. enterica serovar Gaminara	322	1	5e-111	98.08%	156	WP_000501512.1
Salmonella enterica subsp. enterica serovar Gaminara	322	1	5e-111	98.08%	156	WP_000501512.1
Salmonella enterica subsp. enterica serovar Gaminara	322	1	5e-111	98.08%	156	WP_000501512.1
Salmonella enterica subsp. enterica serovar Rough O:d:1,7	322	1	5e-111	98.08%	156	WP_000501512.1
Salmonella enterica subsp. enterica serovar Give	322	1	5e-111	98.08%	156	WP_000501512.1
Salmonella enterica subsp. enterica serovar Give	322	1	5e-111	98.08%	156	WP_000501512.1
Salmonella enterica subsp. enterica serovar Give	322	1	5e-111	98.08%	156	WP_000501512.1
Salmonella enterica subsp. enterica serovar Give	322	1	5e-111	98.08%	156	WP_000501512.1
Salmonella enterica subsp. enterica serovar Give	322	1	5e-111	98.08%	156	WP_000501512.1
Salmonella enterica subsp. enterica serovar Give	322	1	5e-111	98.08%	156	WP_000501512.1
Salmonella enterica	322	1	5e-111	98.08%	156	WP_000501512.1
Salmonella enterica subsp. arizonae serovar 47:z4,z23:-	322	1	5e-111	98.08%	156	WP_000501512.1
Salmonella enterica subsp. enterica serovar Sundsvall	322	1	5e-111	98.08%	156	WP_000501512.1
Salmonella enterica subsp. enterica serovar Aberdeen	322	1	5e-111	98.08%	156	WP_000501512.1
Salmonella enterica subsp. enterica serovar Poona	322	1	5e-111	98.08%	156	WP_000501512.1
Salmonella enterica subsp. enterica serovar Muenster	322	1	5e-111	98.08%	156	WP_000501512.1
Salmonella enterica subsp. enterica serovar Muenster	322	1	5e-111	98.08%	156	WP_000501512.1
Salmonella enterica subsp. enterica serovar Muenster	322	1	5e-111	98.08%	156	WP_000501512.1
Salmonella enterica subsp. enterica serovar Muenster	322	1	5e-111	98.08%	156	WP_000501512.1
Salmonella enterica subsp. enterica serovar Muenster	322	1	5e-111	98.08%	156	WP_000501512.1
Salmonella enterica subsp. enterica serovar Muenster	322	1	5e-111	98.08%	156	WP_000501512.1
Salmonella enterica subsp. enterica	322	1	5e-111	98.08%	156	WP_000501512.1
Salmonella enterica subsp. enterica	322	1	5e-111	98.08%	156	WP_000501512.1
Salmonella enterica subsp. enterica	322	1	5e-111	98.08%	156	WP_000501512.1
Salmonella enterica subsp. enterica	322	1	5e-111	98.08%	156	WP_000501512.1
Salmonella enterica subsp. enterica	322	1	5e-111	98.08%	156	WP_000501512.1
Salmonella enterica subsp. enterica	322	1	5e-111	98.08%	156	WP_000501512.1
Salmonella enterica subsp. enterica	322	1	5e-111	98.08%	156	WP_000501512.1
Salmonella enterica subsp. enterica	322	1	5e-111	98.08%	156	WP_000501512.1
Salmonella enterica subsp. enterica	322	1	5e-111	98.08%	156	WP_000501512.1
Salmonella enterica subsp. enterica	322	1	5e-111	98.08%	156	WP_000501512.1
Salmonella enterica subsp. enterica	322	1	5e-111	98.08%	156	WP_000501512.1
Salmonella enterica subsp. enterica	322	1	5e-111	98.08%	156	WP_000501512.1
Salmonella enterica subsp. enterica serovar Gaminara	322	1	5e-111	98.08%	156	WP_000501512.1
Salmonella enterica subsp. enterica serovar Give	322	1	5e-111	98.08%	156	WP_000501512.1
Salmonella enterica subsp. enterica serovar Rubislaw	322	1	5e-111	98.08%	156	WP_000501512.1
Salmonella enterica subsp. enterica serovar Give	322	1	5e-111	98.08%	156	WP_000501512.1
Salmonella enterica subsp. enterica serovar Rubislaw	322	1	5e-111	98.08%	156	WP_000501512.1
Salmonella enterica subsp. enterica serovar Gaminara	322	1	5e-111	98.08%	156	WP_000501512.1
Salmonella enterica subsp. enterica serovar Gaminara	322	1	5e-111	98.08%	156	WP_000501512.1
Salmonella enterica subsp. enterica serovar Give	322	1	5e-111	98.08%	156	WP_000501512.1
Salmonella enterica subsp. enterica serovar Rubislaw	322	1	5e-111	98.08%	156	WP_000501512.1
Salmonella enterica subsp. enterica serovar Montevideo	322	1	5e-111	98.08%	156	WP_000501512.1
Salmonella enterica subsp. enterica serovar Ruiru	322	1	5e-111	98.08%	156	WP_000501512.1
Salmonella enterica subsp. enterica serovar Montevideo	322	1	5e-111	98.08%	156	WP_000501512.1
Salmonella enterica subsp. enterica serovar Give	322	1	5e-111	98.08%	156	WP_000501512.1
Salmonella enterica subsp. enterica serovar Rubislaw	322	1	5e-111	98.08%	156	WP_000501512.1
Salmonella enterica subsp. enterica serovar Give	322	1	5e-111	98.08%	156	WP_000501512.1
Salmonella enterica subsp. enterica serovar Give	322	1	5e-111	98.08%	156	WP_000501512.1
Salmonella enterica subsp. enterica serovar Mountpleasant	322	1	5e-111	98.08%	156	WP_000501512.1
Salmonella enterica subsp. enterica serovar Montevideo	322	1	5e-111	98.08%	156	WP_000501512.1
Salmonella enterica subsp. enterica serovar Montevideo	322	1	5e-111	98.08%	156	WP_000501512.1
Salmonella enterica subsp. enterica serovar Give	322	1	5e-111	98.08%	156	WP_000501512.1
Salmonella enterica	322	1	5e-111	98.08%	156	WP_000501512.1
Salmonella enterica	322	1	5e-111	98.08%	156	WP_000501512.1
Salmonella enterica	322	1	7e-111	98.08%	156	WP_262962456.1
Salmonella enterica subsp. enterica	322	1	7e-111	98.08%	156	EBG3444253.1
Salmonella enterica	322	1	8e-111	97.44%	156	EIO2066193.1
Salmonella enterica subsp. enterica serovar Senftenberg	322	1	8e-111	98.08%	156	KUA22952.1
Salmonella enterica	321	1	1e-110	97.44%	156	WP_241065818.1
Salmonella enterica	321	1	2e-110	97.44%	156	EJF0329229.1
Salmonella enterica subsp. enterica	321	1	2e-110	97.44%	156	ECC1244448.1
Salmonella enterica	321	1	2e-110	97.44%	156	EHZ7579893.1
Salmonella enterica	321	1	2e-110	97.44%	156	EAU0176921.1
Salmonella enterica subsp. enterica	321	1	2e-110	97.44%	156	EBH2750208.1
Salmonella enterica subsp. enterica serovar Montevideo str. 315996572	320	1	2e-110	97.44%	156	WP_000501515.1
Salmonella enterica subsp. enterica serovar Montevideo str. 495297-1	320	1	2e-110	97.44%	156	WP_000501515.1
Salmonella enterica subsp. enterica serovar Montevideo str. 495297-3	320	1	2e-110	97.44%	156	WP_000501515.1
Salmonella enterica subsp. enterica serovar Montevideo str. 495297-4	320	1	2e-110	97.44%	156	WP_000501515.1
Salmonella enterica subsp. enterica serovar Montevideo str. 515920-1	320	1	2e-110	97.44%	156	WP_000501515.1
Salmonella enterica subsp. enterica serovar Montevideo str. 515920-2	320	1	2e-110	97.44%	156	WP_000501515.1
Salmonella enterica subsp. enterica serovar Montevideo str. NC_MB110209-0054	320	1	2e-110	97.44%	156	WP_000501515.1
Salmonella enterica subsp. enterica serovar Montevideo str. OH_2009072675	320	1	2e-110	97.44%	156	WP_000501515.1
Salmonella enterica subsp. enterica serovar Montevideo str. CASC_09SCPH15965	320	1	2e-110	97.44%	156	WP_000501515.1
Salmonella enterica subsp. enterica serovar Montevideo str. 19N	320	1	2e-110	97.44%	156	WP_000501515.1
Salmonella enterica subsp. enterica serovar Montevideo str. 81038-01	320	1	2e-110	97.44%	156	WP_000501515.1
Salmonella enterica subsp. enterica serovar Montevideo str. MD_MDA09249507	320	1	2e-110	97.44%	156	WP_000501515.1
Salmonella enterica subsp. enterica serovar Montevideo str. 414877	320	1	2e-110	97.44%	156	WP_000501515.1
Salmonella enterica subsp. enterica serovar Montevideo str. 366867	320	1	2e-110	97.44%	156	WP_000501515.1
Salmonella enterica subsp. enterica serovar Montevideo str. 413180	320	1	2e-110	97.44%	156	WP_000501515.1
Salmonella enterica subsp. enterica serovar Montevideo str. 446600	320	1	2e-110	97.44%	156	WP_000501515.1
Salmonella enterica subsp. enterica serovar Montevideo str. 609458-1	320	1	2e-110	97.44%	156	WP_000501515.1
Salmonella enterica subsp. enterica serovar Montevideo str. 556150-1	320	1	2e-110	97.44%	156	WP_000501515.1
Salmonella enterica subsp. enterica serovar Montevideo str. 609460	320	1	2e-110	97.44%	156	WP_000501515.1
Salmonella enterica subsp. enterica serovar Montevideo str. 556152	320	1	2e-110	97.44%	156	WP_000501515.1
Salmonella enterica subsp. enterica serovar Montevideo str. MB101509-0077	320	1	2e-110	97.44%	156	WP_000501515.1
Salmonella enterica subsp. enterica serovar Montevideo str. MB102109-0047	320	1	2e-110	97.44%	156	WP_000501515.1
Salmonella enterica subsp. enterica serovar Montevideo str. MB110209-0055	320	1	2e-110	97.44%	156	WP_000501515.1
Salmonella enterica subsp. enterica serovar Montevideo str. MB111609-0052	320	1	2e-110	97.44%	156	WP_000501515.1
Salmonella enterica subsp. enterica serovar Montevideo str. 2009083312	320	1	2e-110	97.44%	156	WP_000501515.1
Salmonella enterica subsp. enterica serovar Montevideo str. 2009085258	320	1	2e-110	97.44%	156	WP_000501515.1
[truncated: 5,573 more rows]

## Sheet: Tlde1
Description	Score	Query cover	E value	Per. Ident	Acc. Len	Accession
[truncated: 9,249 more rows]

[truncated: 28 more sheets: L-Ala, D-Glu endopeptidase, Pgp, TseH-like, Peptidase_M64, RhsA-HNHc, RhsA-Ntox47, RhsA-Ntox47-Tox-HNH-EHHH, RhsA-PDEEXK, RhsA-Tox-HNH-EHHH, PAAR-RhsA-HNHc, PAAR-RhsA-Ntox47, PAAR-RhsA-Tox-HNH-EHHH, RhsA-WHH, PAAR-RhsA-WHH, PAAR-RhsA-AHH, PAAR-RhsA-GIY-YIG, RhsA-DUF4329, PAAR-RhsA-DUF4329, RhsA-RibonucleaseMicrobialRnase, PAAR-RhsA-RibonucleaseMicroRnas …]
